# Supplementary material for: 1-(Thio­phen-2-yl)ethanone thio­semi­carbazone
Source: Acta Crystallogr Sect E Struct Rep Online. 2011 Apr 16;67(Pt 5):o1168. doi: 10.1107/S1600536811011986 (PMC3089127; doi:10.1107/S1600536811011986)
Supplement: Supplementary file 1 [file e-67-o1168-sup1.cif]

##############################################################################
#                                                                            #
# This CIF contains the data in a paper accepted for publication in          #
# Acta Crystallographica Section E. It conforms to the requirements of       #
# Notes for Authors for Acta Crystallographica Section E, and has been       #
# peer reviewed under the auspices of the IUCr Commission on Journals.       #
#                                                                            #
# Full details of the Crystallographic Information File format               #
# are given in the paper "The Crystallographic Information File (CIF):       #
# a New Standard Archive File for Crystallography" by S. R. Hall, F. H.      #
# Allen and I. D. Brown [Acta Cryst. (1991), A47, 655-685].                  #
#                                                                            #
# The current version of the core CIF dictionary is obtainable from          #
# ftp://ftp.iucr.org/pub/cif_core.dic.                                       #
#                                                                            #
# Software is freely available for graphical display of the structure(s)     #
# in this CIF. For information consult the CIF software page                 #
# http://www.iucr.org/resources/cif/software.                                #
#                                                                            #
# This file may be used for bona fide research purposes within the           #
# scientific community so long as proper attribution is given to the journal # 
# article from which it was obtained.                                        #
#                                                                            #
##############################################################################
data_global
_journal_date_recd_electronic     2011-03-17
_journal_date_accepted     2011-03-31
_journal_name_full     'Acta Crystallographica, Section E'
_journal_year     2011
_journal_volume     67
_journal_issue      5
_journal_page_first     o1168
_journal_page_last     o1168
_journal_paper_category     QO
_journal_coeditor_code     PB2061
_publ_contact_author_name
;
'Mohamed Gaye'
;
_publ_contact_author_address
;
D\'epartement de Chimie
Facult\'e des Sciences et Techniques
Universit\'e Cheikh Anta Diop
Dakar S\'en\'egal
;
_publ_contact_author_email     'mlgayeastou@yahoo.fr'
_publ_contact_author_fax     '002218246318'
_publ_contact_author_phone     '002218247804'
_publ_section_title
;
1-(Thiophen-2-yl)ethanone thiosemicarbazone
;
loop_
    _publ_author_name
    _publ_author_address
    'Gaye, Papa Aly'
;
D\'epartement de Chimie
Facult\'e des Sciences et Techniques
Universit\'e Cheikh Anta Diop
Dakar
Senegal
;
    'Sy, Adama'
;
D\'epartement de Chimie
Facult\'e des Sciences et Techniques
Universit\'e Cheikh Anta Diop
Dakar
Senegal
;
    'Sarr, Aminata Diass\'e'
;
D\'epartement de Chimie
Facult\'e des Sciences et Techniques
Universit\'e Cheikh Anta Diop
Dakar
Senegal
;
    'Gaye, Mohamed'
;
D\'epartement de Chimie
Facult\'e des Sciences et Techniques
Universit\'e Cheikh Anta Diop
Dakar
Senegal
;
    'Besnard, Celine'
;
Laboratoire de Cristallochimie
Ecole de Physique, 24 Quai Ernest-Ansermet
1211 Gebeve,
Switzerland
;
data_I
_chemical_name_systematic
;
1-(Thiophen-2-yl)ethanone thiosemicarbazone
;
_chemical_formula_moiety     'C7 H9 N3 S2'
_chemical_formula_sum     'C7 H9 N3 S2'
_chemical_formula_iupac     'C7 H9 N3 S2'
_chemical_formula_weight     199.31
_symmetry_cell_setting     triclinic
_symmetry_space_group_name_H-M     'P -1 '
_symmetry_space_group_name_Hall     '-P 1'
loop_
    _symmetry_equiv_pos_as_xyz
    'x,y,z'
    '-x,-y,-z'
_cell_length_a     9.0037(9)
_cell_length_b     9.7800(9)
_cell_length_c     12.1428(12)
_cell_angle_alpha     104.575(8)
_cell_angle_beta     103.345(8)
_cell_angle_gamma     108.227(8)
_cell_volume     925.52(18)
_cell_formula_units_Z     4
_cell_measurement_reflns_used     0
_cell_measurement_theta_min     0
_cell_measurement_theta_max     0
_cell_measurement_temperature     140
_exptl_crystal_description     'parallelepiped'
_exptl_crystal_colour     'yellow'
_exptl_crystal_size_max     0.500
_exptl_crystal_size_mid     0.400
_exptl_crystal_size_min     0.300
_exptl_crystal_density_diffrn     1.430
_exptl_crystal_density_meas     ?
_exptl_crystal_density_method     'not measured'
_exptl_crystal_F_000     416
_exptl_absorpt_coefficient_mu     0.522
_exptl_absorpt_correction_type     none
_exptl_absorpt_correction_T_min     ?
_exptl_absorpt_correction_T_max     ?
_exptl_special_details
;
Reflections affected by the beam-stop were not included in the refinement.
;
_diffrn_ambient_temperature     140
_diffrn_radiation_type     'Mo K\a'
_diffrn_radiation_wavelength     0.71073
_diffrn_radiation_monochromator     'graphite'
_diffrn_measurement_device_type     'Stoe IPDS'
_diffrn_measurement_device     'Stoe IPDS'
_diffrn_measurement_method     \w
_diffrn_reflns_number     13175
_diffrn_reflns_av_R_equivalents     0.033
_diffrn_reflns_theta_min     2.341
_diffrn_reflns_theta_max     30.912
_diffrn_reflns_theta_full     27.202
_diffrn_measured_fraction_theta_max     0.923
_diffrn_measured_fraction_theta_full     0.988
_diffrn_reflns_limit_h_min     -12
_diffrn_reflns_limit_h_max     12
_diffrn_reflns_limit_k_min     -12
_diffrn_reflns_limit_k_max     13
_diffrn_reflns_limit_l_min     -17
_diffrn_reflns_limit_l_max     17
_diffrn_standards_number     0
_diffrn_standards_interval_count     .
_diffrn_standards_interval_time     .
_diffrn_standards_decay_%     ?
_reflns_number_total     5386
_reflns_number_gt     4634
_reflns_threshold_expression     I>2\s(I)
_refine_ls_structure_factor_coef     Fsqd
_refine_ls_matrix_type     full
_refine_ls_R_factor_all     0.0434
_refine_ls_R_factor_gt     0.0343
_refine_ls_wR_factor_all     0.0527
_refine_ls_wR_factor_gt     0.0502
_refine_ls_wR_factor_ref     0.0527
_refine_ls_goodness_of_fit_ref     0.9988
_refine_ls_number_reflns     5373
_refine_ls_number_parameters     217
_refine_ls_number_restraints     0
_refine_ls_hydrogen_treatment     constr
_refine_ls_weighting_scheme     calc
_refine_ls_weighting_details
;
 Method, part 1, Chebychev polynomial, (Watkin, 1994, Prince, 1982)
 [weight] = 1.0/[A~0~*T~0~(x)+A~1~*T~1~(x) ... +A~n-1~]*T~n-1~(x)]
 where A~i~ are the Chebychev coefficients listed below and x= Fcalc/Fmax
 Method = Robust Weighting (Prince, 1982)
 W = [weight] * [1-(deltaF/6*sigmaF)^2^]^2^
 A~i~ are:
 17.0 19.0 6.62
;
_atom_sites_solution_hydrogens     geom
_atom_sites_solution_primary     direct
_refine_ls_shift/su_max     0.0008519
_refine_diff_density_max     0.40
_refine_diff_density_min     -0.39
_refine_ls_extinction_method     'None'
loop_
    _atom_type_symbol
    _atom_type_scat_dispersion_real
    _atom_type_scat_dispersion_imag
    _atom_type_scat_source
    C 0.0033 0.0016 'International Tables Vol C 4.2.6.8 and 6.1.1.4'
    S 0.1246 0.1234 'International Tables Vol C 4.2.6.8 and 6.1.1.4'
    O 0.0106 0.0060 'International Tables Vol C 4.2.6.8 and 6.1.1.4'
    Si 0.0817 0.0704 'International Tables Vol C 4.2.6.8 and 6.1.1.4'
    S 0.1246 0.1234 'International Tables Vol C 4.2.6.8 and 6.1.1.4'
    N 0.0061 0.0033 'International Tables Vol C 4.2.6.8 and 6.1.1.4'
    H 0.0000 0.0000 'International Tables Vol C 4.2.6.8 and 6.1.1.4'
_computing_data_collection     'IPDS (Stoe & Cie, 1996)'
_computing_cell_refinement     'IPDS (Stoe & Cie, 1996)'
_computing_data_reduction     'XRED (Stoe & Cie 1996)'
_computing_structure_solution     'SUPERFLIP (Palatinus & Chapuis, 2007)'
_computing_structure_refinement     'CRYSTALS (Betteridge <i>et al.</i>, 2003)'
_computing_molecular_graphics     'CAMERON (Watkin <i>et al.</i>, 1996)'
_computing_publication_material     'CRYSTALS (Betteridge <i>et al.</i>, 2003)'
loop_
    _atom_site_type_symbol
    _atom_site_label
    _atom_site_fract_x
    _atom_site_fract_y
    _atom_site_fract_z
    _atom_site_U_iso_or_equiv
    _atom_site_adp_type
    _atom_site_occupancy
    _atom_site_disorder_assembly
    _atom_site_disorder_group
    N N1 0.26295(15) 0.85450(15) 0.42449(11) 0.0287 Uani 1.0000 . .
    C C2 0.23744(17) 0.93285(17) 0.51896(12) 0.0224 Uani 1.0000 . .
    S S3 0.37191(5) 1.11020(4) 0.61614(4) 0.0264 Uani 1.0000 . .
    N N4 0.09273(14) 0.86531(14) 0.53590(11) 0.0255 Uani 1.0000 . .
    N N5 -0.00908(14) 0.71581(14) 0.46373(11) 0.0234 Uani 1.0000 . .
    C C6 -0.13491(16) 0.65062(17) 0.49325(12) 0.0217 Uani 1.0000 . .
    C C7 -0.17662(18) 0.72896(18) 0.59706(13) 0.0276 Uani 1.0000 . .
    C C8 -0.23815(16) 0.49066(17) 0.41921(13) 0.0222 Uani 1.0000 . .
    S S9 -0.19349(5) 0.39888(5) 0.29754(4) 0.0286 Uani 1.0000 . .
    C C10 -0.35441(19) 0.22919(18) 0.26747(15) 0.0313 Uani 1.0000 . .
    C C11 -0.43840(19) 0.24169(18) 0.34678(15) 0.0295 Uani 1.0000 . .
    C C12 -0.37117(18) 0.39098(17) 0.43411(14) 0.0260 Uani 1.0000 . .
    N N21 -0.13026(16) 0.79416(16) 0.21760(12) 0.0317 Uani 1.0000 . .
    C C22 -0.07537(17) 0.87345(17) 0.15117(12) 0.0240 Uani 1.0000 . .
    S S23 -0.15386(5) 0.99727(5) 0.11278(4) 0.0283 Uani 1.0000 . .
    N N24 0.05087(15) 0.85422(14) 0.11585(11) 0.0245 Uani 1.0000 . .
    N N25 0.10126(15) 0.74112(14) 0.13786(10) 0.0233 Uani 1.0000 . .
    C C26 0.22938(17) 0.73180(16) 0.11099(12) 0.0213 Uani 1.0000 . .
    C C27 0.33339(19) 0.83708(19) 0.06322(15) 0.0311 Uani 1.0000 . .
    C C28 0.27075(17) 0.60356(16) 0.12664(12) 0.0210 Uani 1.0000 . .
    S S29 0.14366(5) 0.46442(5) 0.16514(4) 0.0294 Uani 1.0000 . .
    C C30 0.2690(2) 0.36424(19) 0.15960(14) 0.0324 Uani 1.0000 . .
    C C31 0.4021(2) 0.43291(19) 0.13032(15) 0.0314 Uani 1.0000 . .
    C C32 0.40373(19) 0.57103(18) 0.11115(14) 0.0282 Uani 1.0000 . .
    H H71 -0.2700 0.6650 0.6064 0.0418 Uiso 1.0000 . .
    H H73 -0.1962 0.8165 0.5899 0.0414 Uiso 1.0000 . .
    H H72 -0.0819 0.7680 0.6714 0.0395 Uiso 1.0000 . .
    H H101 -0.3781 0.1398 0.2028 0.0387 Uiso 1.0000 . .
    H H111 -0.5275 0.1609 0.3456 0.0342 Uiso 1.0000 . .
    H H121 -0.4131 0.4187 0.4973 0.0309 Uiso 1.0000 . .
    H H271 0.4474 0.8480 0.0869 0.0485 Uiso 1.0000 . .
    H H273 0.3333 0.9390 0.0904 0.0470 Uiso 1.0000 . .
    H H272 0.2894 0.8001 -0.0250 0.0484 Uiso 1.0000 . .
    H H301 0.2423 0.2727 0.1735 0.0391 Uiso 1.0000 . .
    H H311 0.4849 0.3958 0.1244 0.0388 Uiso 1.0000 . .
    H H321 0.4848 0.6364 0.0904 0.0338 Uiso 1.0000 . .
    H H41 0.0815 0.9026 0.6019 0.0329 Uiso 1.0000 . .
    H H241 0.0787 0.8967 0.0667 0.0309 Uiso 1.0000 . .
    H H12 0.1936 0.7641 0.3821 0.0374 Uiso 1.0000 . .
    H H211 -0.0889 0.7344 0.2366 0.0407 Uiso 1.0000 . .
    H H11 0.3561 0.8847 0.4174 0.0369 Uiso 1.0000 . .
    H H212 -0.2011 0.8090 0.2464 0.0402 Uiso 1.0000 . .
loop_
    _atom_site_aniso_label
    _atom_site_aniso_U_11
    _atom_site_aniso_U_22
    _atom_site_aniso_U_33
    _atom_site_aniso_U_12
    _atom_site_aniso_U_13
    _atom_site_aniso_U_23
    N1 0.0205(6) 0.0368(7) 0.0220(6) 0.0057(5) 0.0103(5) 0.0038(5)
    C2 0.0188(6) 0.0292(7) 0.0221(6) 0.0107(5) 0.0084(5) 0.0108(6)
    S3 0.02314(17) 0.02531(17) 0.03061(19) 0.00811(14) 0.01403(15) 0.00688(15)
    N4 0.0206(6) 0.0279(6) 0.0274(6) 0.0080(5) 0.0136(5) 0.0058(5)
    N5 0.0191(5) 0.0264(6) 0.0245(6) 0.0089(5) 0.0085(5) 0.0075(5)
    C6 0.0174(6) 0.0298(7) 0.0221(6) 0.0116(5) 0.0084(5) 0.0114(6)
    C7 0.0236(7) 0.0346(8) 0.0257(7) 0.0107(6) 0.0129(6) 0.0086(6)
    C8 0.0185(6) 0.0293(7) 0.0238(7) 0.0125(5) 0.0093(5) 0.0115(6)
    S9 0.02536(18) 0.03112(19) 0.03085(19) 0.01106(15) 0.01547(15) 0.00804(15)
    C10 0.0276(7) 0.0267(7) 0.0396(9) 0.0120(6) 0.0135(7) 0.0079(7)
    C11 0.0253(7) 0.0270(7) 0.0417(9) 0.0122(6) 0.0152(7) 0.0148(7)
    C12 0.0225(7) 0.0309(7) 0.0327(8) 0.0136(6) 0.0150(6) 0.0152(6)
    N21 0.0333(7) 0.0477(8) 0.0356(7) 0.0287(6) 0.0220(6) 0.0234(6)
    C22 0.0235(7) 0.0300(7) 0.0188(6) 0.0144(6) 0.0068(5) 0.0044(5)
    S23 0.03127(19) 0.0329(2) 0.03109(19) 0.02194(16) 0.01527(16) 0.01188(16)
    N24 0.0271(6) 0.0323(6) 0.0242(6) 0.0197(5) 0.0130(5) 0.0119(5)
    N25 0.0249(6) 0.0293(6) 0.0210(6) 0.0165(5) 0.0091(5) 0.0088(5)
    C26 0.0201(6) 0.0269(7) 0.0170(6) 0.0114(5) 0.0052(5) 0.0059(5)
    C27 0.0293(8) 0.0347(8) 0.0405(9) 0.0175(7) 0.0173(7) 0.0198(7)
    C28 0.0209(6) 0.0259(7) 0.0173(6) 0.0109(5) 0.0071(5) 0.0066(5)
    S29 0.03128(19) 0.0318(2) 0.0328(2) 0.01480(16) 0.01744(16) 0.01445(16)
    C30 0.0462(9) 0.0327(8) 0.0278(7) 0.0228(7) 0.0162(7) 0.0134(6)
    C31 0.0376(8) 0.0386(9) 0.0317(8) 0.0266(7) 0.0163(7) 0.0154(7)
    C32 0.0264(7) 0.0351(8) 0.0305(8) 0.0177(6) 0.0134(6) 0.0128(6)
loop_
    _geom_bond_atom_site_label_1
    _geom_bond_atom_site_label_2
    _geom_bond_site_symmetry_1
    _geom_bond_site_symmetry_2
    _geom_bond_distance
    _geom_bond_publ_flag
    N1 C2 . . 1.3210(17) no
    N1 H12 . . 0.845 no
    N1 H11 . . 0.831 no
    C2 S3 . . 1.6921(15) no
    C2 N4 . . 1.3528(17) no
    N4 N5 . . 1.3754(17) no
    N4 H41 . . 0.836 no
    N5 C6 . . 1.2920(17) no
    C6 C7 . . 1.4931(19) no
    C6 C8 . . 1.455(2) no
    C7 H71 . . 0.928 no
    C7 H73 . . 0.947 no
    C7 H72 . . 0.978 no
    C8 S9 . . 1.7270(14) no
    C8 C12 . . 1.3696(19) no
    S9 C10 . . 1.7127(16) no
    C10 C11 . . 1.360(2) no
    C10 H101 . . 0.941 no
    C11 C12 . . 1.412(2) no
    C11 H111 . . 0.927 no
    C12 H121 . . 0.948 no
    N21 C22 . . 1.3249(19) no
    N21 H211 . . 0.836 no
    N21 H212 . . 0.828 no
    C22 S23 . . 1.6884(15) no
    C22 N24 . . 1.3525(17) no
    N24 N25 . . 1.3811(16) no
    N24 H241 . . 0.849 no
    N25 C26 . . 1.2923(17) no
    C26 C27 . . 1.491(2) no
    C26 C28 . . 1.4586(19) no
    C27 H271 . . 0.963 no
    C27 H273 . . 0.969 no
    C27 H272 . . 0.977 no
    C28 S29 . . 1.7243(14) no
    C28 C32 . . 1.3719(18) no
    S29 C30 . . 1.7122(16) no
    C30 C31 . . 1.351(2) no
    C30 H301 . . 0.921 no
    C31 C32 . . 1.424(2) no
    C31 H311 . . 0.935 no
    C32 H321 . . 0.938 no
loop_
    _geom_angle_atom_site_label_1
    _geom_angle_atom_site_label_2
    _geom_angle_atom_site_label_3
    _geom_angle_site_symmetry_1
    _geom_angle_site_symmetry_2
    _geom_angle_site_symmetry_3
    _geom_angle
    _geom_angle_publ_flag
    C2 N1 H12 . . . 119.3 no
    C2 N1 H11 . . . 119.5 no
    H12 N1 H11 . . . 119.4 no
    N1 C2 S3 . . . 124.09(11) no
    N1 C2 N4 . . . 116.62(13) no
    S3 C2 N4 . . . 119.28(10) no
    C2 N4 N5 . . . 119.09(12) no
    C2 N4 H41 . . . 118.7 no
    N5 N4 H41 . . . 119.2 no
    N4 N5 C6 . . . 116.53(12) no
    N5 C6 C7 . . . 124.02(13) no
    N5 C6 C8 . . . 116.11(12) no
    C7 C6 C8 . . . 119.87(12) no
    C6 C7 H71 . . . 112.8 no
    C6 C7 H73 . . . 112.7 no
    H71 C7 H73 . . . 107.0 no
    C6 C7 H72 . . . 109.4 no
    H71 C7 H72 . . . 109.4 no
    H73 C7 H72 . . . 105.1 no
    C6 C8 S9 . . . 120.53(10) no
    C6 C8 C12 . . . 128.75(13) no
    S9 C8 C12 . . . 110.66(11) no
    C8 S9 C10 . . . 91.72(8) no
    S9 C10 C11 . . . 112.09(12) no
    S9 C10 H101 . . . 121.9 no
    C11 C10 H101 . . . 126.1 no
    C10 C11 C12 . . . 112.29(14) no
    C10 C11 H111 . . . 124.1 no
    C12 C11 H111 . . . 123.6 no
    C11 C12 C8 . . . 113.24(13) no
    C11 C12 H121 . . . 123.2 no
    C8 C12 H121 . . . 123.5 no
    C22 N21 H211 . . . 121.3 no
    C22 N21 H212 . . . 120.1 no
    H211 N21 H212 . . . 118.3 no
    N21 C22 S23 . . . 122.70(11) no
    N21 C22 N24 . . . 117.28(13) no
    S23 C22 N24 . . . 120.01(11) no
    C22 N24 N25 . . . 118.70(12) no
    C22 N24 H241 . . . 117.3 no
    N25 N24 H241 . . . 122.2 no
    N24 N25 C26 . . . 117.62(12) no
    N25 C26 C27 . . . 125.81(13) no
    N25 C26 C28 . . . 115.93(13) no
    C27 C26 C28 . . . 118.24(12) no
    C26 C27 H271 . . . 112.9 no
    C26 C27 H273 . . . 111.6 no
    H271 C27 H273 . . . 107.4 no
    C26 C27 H272 . . . 110.7 no
    H271 C27 H272 . . . 107.9 no
    H273 C27 H272 . . . 106.0 no
    C26 C28 S29 . . . 121.16(10) no
    C26 C28 C32 . . . 128.13(13) no
    S29 C28 C32 . . . 110.68(11) no
    C28 S29 C30 . . . 91.80(8) no
    S29 C30 C31 . . . 112.44(12) no
    S29 C30 H301 . . . 121.1 no
    C31 C30 H301 . . . 126.4 no
    C30 C31 C32 . . . 112.12(14) no
    C30 C31 H311 . . . 124.5 no
    C32 C31 H311 . . . 123.4 no
    C31 C32 C28 . . . 112.97(14) no
    C31 C32 H321 . . . 126.0 no
    C28 C32 H321 . . . 121.0 no
loop_
    _geom_hbond_atom_site_label_D
    _geom_hbond_atom_site_label_H
    _geom_hbond_atom_site_label_A
    _geom_hbond_site_symmetry_A
    _geom_hbond_distance_DH
    _geom_hbond_distance_HA
    _geom_hbond_distance_DA
    _geom_hbond_angle_DHA
    N1 H11 S3 2_676 0.83 2.56 3.3609(16) 162
    N21 H212 S3 2_576 0.83 2.66 3.4691(16) 167
    N24 H241 S23 2_575 0.85 2.77 3.6128(14) 174
    C7 H72 S23 2_576 0.98 2.83 3.7236(16) 153
