# Supplementary material for: 1-(Thio­phen-2-yl)ethanone thio­semi­carbazone
Source: Acta Crystallogr Sect E Struct Rep Online. 2011 Apr 16;67(Pt 5):o1168. doi: 10.1107/S1600536811011986 (PMC3089127; doi:10.1107/S1600536811011986)
Supplement: Supplementary file 2 [file e-67-o1168-Isup2.hkl]

data_I
#  THIS IS THE DEFAULT SETTING FOR THE TITL
_audit_creation_date        09-11-05
_audit_creation_method      CRYSTALS 

_cell_length_a                    9.0037(9)
_cell_angle_alpha                 104.575(8)
_cell_length_b                    9.7800(9)
_cell_angle_beta                  103.345(8)
_cell_length_c                    12.1428(12)
_cell_angle_gamma                 108.227(8)

# NOTE FO on scale of Fc,      0.76168
# Status flags: 
#    o - used in refinement 
#    < - excluded by I/sigmaI cutoff 
#    x - excluded for another reason  

loop_
_refln_index_h
_refln_index_k
_refln_index_l
_refln_F_squared_meas
_refln_F_squared_calc
_refln_F_squared_sigma
_refln_observed_status
   1   0   0     2398.55        0.00        8.74 x
   2   0   0     3549.41     3626.67        5.94 o
   3   0   0      992.85     1127.30        3.32 o
   4   0   0     2290.91     2406.83        4.01 o
   5   0   0      434.72      444.80        2.49 o
   6   0   0       20.19       26.78        2.60 o
   7   0   0        6.85        3.21        2.48 o
   8   0   0      306.26      309.65        2.26 o
   9   0   0       69.49       68.81        2.18 o
  10   0   0       71.60       75.69        2.76 o
  11   0   0       21.19       20.99        2.41 o
 -11   1   0       34.97       37.17        2.87 o
 -10   1   0      113.71      118.99        2.32 o
  -9   1   0       40.37       46.48        2.14 o
  -8   1   0      266.17      265.92        2.29 o
  -7   1   0      170.64      179.80        2.25 o
  -6   1   0       47.44       47.54        2.73 o
  -5   1   0     1709.93     1582.63        3.98 o
  -4   1   0      414.96      395.79        3.72 o
  -3   1   0     1436.78     1553.08        3.82 o
  -2   1   0     1757.87     1831.11        5.21 o
  -1   1   0      458.94        0.00        5.31 x
   0   1   0       68.52        0.00        6.85 x
   1   1   0     1729.00        0.00        6.91 x
   2   1   0        6.43       12.30        3.27 o
   3   1   0      188.46      188.56        3.53 o
   4   1   0       57.30       62.16        3.04 o
   5   1   0       48.16       58.36        2.16 o
   6   1   0       22.08       11.83        2.67 o
   7   1   0       78.29       73.25        2.70 o
   8   1   0       63.70       61.27        2.18 o
   9   1   0      125.72      113.70        2.32 o
  10   1   0       24.15       21.05        2.80 o
  11   1   0        4.62        1.49        3.83 o
 -12   2   0       43.36       34.72        4.37 o
 -11   2   0        1.90        2.89        2.92 o
 -10   2   0      511.63      523.59        2.51 o
  -9   2   0      525.60      542.94        2.47 o
  -8   2   0        5.28        2.03        2.17 o
  -7   2   0      139.19      161.82        2.20 o
  -6   2   0     1709.19     1767.25        3.13 o
  -5   2   0       15.64       20.76        2.03 o
  -4   2   0     2375.97     2536.47        3.68 o
  -3   2   0      869.69      929.16        3.01 o
  -2   2   0     3419.64     3284.99        6.18 o
  -1   2   0        7.44        8.51        4.33 o
   0   2   0       21.24        7.92        5.91 o
   1   2   0       55.33       46.26        3.80 o
   2   2   0       -3.16        0.12        3.39 o
   3   2   0      898.72      911.84        4.03 o
   4   2   0        1.19        5.52        3.96 o
   5   2   0      421.25      429.96        2.98 o
   6   2   0      282.14      285.34        2.87 o
   7   2   0       68.35       68.47        2.70 o
   8   2   0       85.23       90.88        2.12 o
   9   2   0       24.82       28.93        2.70 o
  10   2   0       20.30       24.45        2.91 o
 -12   3   0       14.69       16.72        3.00 o
 -11   3   0        4.55        3.11        2.76 o
 -10   3   0       27.88       23.39        2.25 o
  -9   3   0      115.72      120.91        2.18 o
  -8   3   0       43.90       48.72        2.20 o
  -7   3   0       -0.18        0.87        3.15 o
  -6   3   0       70.64       69.30        1.89 o
  -5   3   0       17.84       16.56        2.03 o
  -4   3   0      689.92      743.68        2.82 o
  -3   3   0       85.29       81.01        2.55 o
  -2   3   0     1709.19     1714.71        4.71 o
  -1   3   0       -1.21        2.05        3.95 o
   0   3   0      796.06      821.76        5.29 o
   1   3   0      267.31      221.72        4.06 o
   2   3   0      130.73      113.21        3.84 o
   3   3   0     1939.76     1936.13        4.44 o
   4   3   0       15.57       12.70        2.89 o
   5   3   0      451.90      466.18        3.03 o
   6   3   0      280.26      289.40        2.83 o
   7   3   0      303.03      295.83        2.89 o
   8   3   0        5.78        4.73        2.16 o
   9   3   0       93.51       91.87        2.89 o
  10   3   0        5.76        4.19        4.35 o
 -12   4   0      332.97      361.53        3.41 o
 -11   4   0      111.04      113.11        2.87 o
 -10   4   0      510.18      505.63        2.61 o
  -9   4   0       30.26       27.13        2.18 o
  -8   4   0        3.49        3.52        2.17 o
  -7   4   0     1844.40     1826.81        2.87 o
  -6   4   0     1590.86     1678.75        2.78 o
  -5   4   0        5.93        6.55        2.50 o
  -4   4   0       -0.89        0.02        1.29 o
  -3   4   0     2684.95     2565.06        5.15 o
  -2   4   0      666.90      634.06        4.76 o
  -1   4   0     1907.98     1861.05        5.80 o
   0   4   0      283.20      260.60        4.83 o
   1   4   0       45.67       66.72        3.89 o
   2   4   0      463.63      476.01        3.50 o
   3   4   0      745.45      711.01        3.43 o
   4   4   0       16.16       16.99        2.86 o
   5   4   0       22.88       18.01        2.66 o
   6   4   0        9.51        2.21        3.75 o
   7   4   0      196.97      181.64        4.03 o
   8   4   0        4.85        0.99        2.86 o
   9   4   0       73.36       90.23        3.17 o
 -12   5   0        1.97        3.64        2.96 o
 -11   5   0       12.80       10.00        3.03 o
 -10   5   0        1.61        0.05        2.22 o
  -9   5   0       40.89       37.88        1.82 o
  -8   5   0        0.99        2.15        1.30 o
  -7   5   0      834.00      845.32        2.41 o
  -6   5   0      148.72      134.54        2.10 o
  -5   5   0       57.25       58.88        2.10 o
  -4   5   0       21.20       20.17        2.42 o
  -3   5   0      607.29      627.32        3.46 o
  -2   5   0       -2.93        0.50        6.01 o
  -1   5   0       12.46        1.65        3.56 o
   0   5   0       74.60       93.30        4.00 o
   1   5   0        7.76       11.82        3.30 o
   2   5   0      919.28      908.44        3.79 o
   3   5   0      480.43      502.95        3.46 o
   4   5   0        2.19        2.79        3.92 o
   5   5   0      100.35       89.78        2.70 o
   6   5   0      161.59      146.04        4.00 o
   8   5   0      223.36      249.03        3.25 o
 -12   6   0        2.65        5.63        3.13 o
 -11   6   0      228.64      232.05        2.51 o
 -10   6   0       70.55       75.25        2.28 o
  -9   6   0      127.38      111.12        1.98 o
  -8   6   0        2.63        0.22        1.93 o
  -7   6   0      239.47      220.90        2.20 o
  -6   6   0       12.65       10.00        2.17 o
  -5   6   0        7.04        2.19        2.17 o
  -4   6   0      268.37      262.90        2.84 o
  -3   6   0      456.10      429.75        3.89 o
  -2   6   0       99.16       80.20        3.57 o
  -1   6   0       -1.02        0.04        2.76 o
   0   6   0      170.74      162.11        3.79 o
   1   6   0     1150.59     1181.27        4.45 o
   2   6   0       32.99       33.45        3.04 o
   3   6   0        3.84        0.06        2.98 o
   4   6   0       84.33       81.11        2.93 o
   5   6   0      784.52      735.75        4.82 o
   7   6   0      123.72      129.13        2.98 o
 -12   7   0      110.47      102.71        2.72 o
 -11   7   0       13.83       15.12        2.37 o
 -10   7   0       91.75       93.36        2.39 o
  -9   7   0      255.10      247.36        2.05 o
  -8   7   0       14.45       12.69        2.09 o
  -7   7   0       80.82       76.49        2.14 o
  -6   7   0       58.60       58.41        2.25 o
  -5   7   0       18.35       19.66        2.40 o
  -4   7   0      985.35     1018.53        4.96 o
  -3   7   0        7.64       14.93        3.83 o
  -2   7   0     1461.89     1425.74        4.99 o
  -1   7   0     1049.16     1046.36        3.97 o
   0   7   0      650.72      648.76        4.44 o
   1   7   0       23.43       24.96        3.38 o
   2   7   0      378.97      356.60        3.37 o
   3   7   0       -2.84        0.09        2.85 o
   4   7   0       45.62       43.20        2.92 o
   5   7   0       28.97       27.83        3.91 o
   6   7   0       86.89       70.20        4.18 o
   7   7   0        1.90        4.73        3.76 o
 -12   8   0       -2.30        0.93        2.24 o
 -11   8   0       64.41       57.11        2.22 o
 -10   8   0       35.22       43.41        2.15 o
  -9   8   0      245.33      227.56        2.22 o
  -8   8   0        5.51        3.36        2.09 o
  -7   8   0        4.49        0.56        2.20 o
  -6   8   0        4.46        2.09        2.38 o
  -5   8   0      185.13      167.03        3.60 o
  -4   8   0       55.12       54.87        4.94 o
  -3   8   0      150.07      143.90        3.89 o
  -2   8   0      332.64      342.07        4.04 o
  -1   8   0      501.07      517.09        3.61 o
   0   8   0      918.03      959.59        4.78 o
   1   8   0      832.58      871.23        4.14 o
   2   8   0        7.91        1.81        3.10 o
   3   8   0        3.70        0.11        4.46 o
   4   8   0       86.80       84.38        4.73 o
   5   8   0       22.07       24.99        4.52 o
   6   8   0        0.64        0.88        1.98 o
 -11   9   0       60.06       53.07        2.28 o
 -10   9   0      258.16      228.56        2.48 o
  -9   9   0      116.50      108.68        2.28 o
  -8   9   0      470.93      439.98        2.59 o
  -7   9   0      322.80      306.06        2.71 o
  -6   9   0       14.67       12.13        3.53 o
  -5   9   0      233.31      241.83        3.87 o
  -4   9   0     1992.87     2042.44        5.56 o
  -3   9   0       78.12       68.37        3.78 o
  -2   9   0      360.72      363.09        4.95 o
  -1   9   0        7.81        5.46        3.18 o
   0   9   0       25.22       21.11        2.77 o
   1   9   0      118.50      117.21        3.58 o
   2   9   0        0.60        0.13        2.92 o
   3   9   0        8.33       12.24        4.66 o
   4   9   0      118.44      120.92        4.68 o
   5   9   0        6.41       11.57        3.36 o
 -11  10   0       74.80       73.62        2.57 o
 -10  10   0        1.66        0.23        2.45 o
  -9  10   0       72.53       65.62        2.55 o
  -8  10   0       39.09       30.01        3.31 o
  -7  10   0      110.90      107.92        4.14 o
  -6  10   0      541.78      553.87        4.23 o
  -5  10   0      307.75      319.00        4.01 o
  -4  10   0        6.32        3.72        3.63 o
  -3  10   0       35.74       28.14        3.28 o
  -2  10   0      224.69      217.51        3.90 o
  -1  10   0       -0.35        0.14        5.01 o
   0  10   0       52.53       41.54        3.54 o
   1  10   0       16.75       13.86        3.27 o
   2  10   0       -2.46        0.03        5.37 o
   3  10   0        6.83        2.40        3.50 o
 -10  11   0       32.32       28.01        3.52 o
  -9  11   0       34.17       27.34        3.84 o
  -8  11   0      115.04      109.91        4.00 o
  -7  11   0       72.19      165.12        2.27 o
  -6  11   0      126.04      123.20        3.88 o
  -5  11   0       40.52       40.24        3.71 o
  -4  11   0       28.24       33.80        3.71 o
  -3  11   0       -5.44        5.03        3.72 o
  -2  11   0       11.42       14.07        3.72 o
  -1  11   0      119.71      122.80        4.34 o
   0  11   0        7.62        9.65        3.32 o
   1  11   0        5.39        3.56        3.17 o
   2  11   0        3.85        5.37        3.19 o
  -9  12   0       21.92       20.89        4.22 o
  -8  12   0       13.00       17.37        4.02 o
  -7  12   0       11.57        4.47        3.95 o
  -6  12   0      104.84      126.09        3.61 o
  -5  12   0        5.98        0.81        3.83 o
  -4  12   0        7.00        0.21        3.86 o
  -3  12   0       22.54       21.27        3.93 o
  -2  12   0       46.82       53.61        4.03 o
  -1  12   0      121.03      129.27        4.29 o
   0  12   0        2.90        0.14        4.39 o
  -7  13   0       43.96       46.79        4.32 o
  -6  13   0       76.01       89.97        3.92 o
  -5  13   0       35.43       28.84        4.19 o
  -4  13   0       10.06        1.03        4.22 o
  -3  13   0       19.41       15.17        4.28 o
   2 -13   1        3.12        1.48        4.27 o
   3 -13   1       59.99       70.52        4.28 o
   4 -13   1      193.81      211.50        4.41 o
   5 -13   1        2.69        5.89        4.16 o
   6 -13   1      182.77      183.59        4.42 o
   7 -13   1      114.68      133.88        4.37 o
  -1 -12   1       27.24       28.59        4.05 o
   0 -12   1       37.59       32.94        4.18 o
   1 -12   1       11.84       16.97        4.00 o
   2 -12   1      115.00      116.24        3.70 o
   3 -12   1       11.68        3.62        3.83 o
   4 -12   1        6.36        0.76        3.82 o
   5 -12   1       31.12       28.20        3.88 o
   6 -12   1      107.34      105.36        3.99 o
   7 -12   1      261.43      265.20        4.20 o
   8 -12   1      120.16      133.41        4.21 o
   9 -12   1       17.09       20.05        4.22 o
  -2 -11   1      102.59      110.14        3.25 o
  -1 -11   1      130.88      136.31        3.44 o
   0 -11   1       64.76       65.47        3.91 o
   1 -11   1       14.82        7.45        3.77 o
   2 -11   1       20.07       21.08        3.73 o
   3 -11   1      173.24      173.21        3.87 o
   4 -11   1       -4.29        2.80        3.68 o
   5 -11   1       41.18       37.07        3.71 o
   6 -11   1        0.88        5.01        2.00 o
   7 -11   1       61.11       60.52        3.84 o
   8 -11   1       26.14       21.73        3.86 o
   9 -11   1       22.66       19.44        3.32 o
  10 -11   1        1.70        0.63        2.90 o
  -4 -10   1       61.41       70.41        3.92 o
  -3 -10   1       23.52       22.87        3.66 o
  -2 -10   1      102.05      105.12        3.88 o
  -1 -10   1      182.72      173.43        3.13 o
   0 -10   1      151.25      146.85        3.37 o
   1 -10   1      286.18      299.55        4.02 o
   2 -10   1      268.80      274.37        3.96 o
   3 -10   1        2.27        0.84        3.28 o
   4 -10   1       -3.33        0.74        3.60 o
   5 -10   1      370.77      368.19        4.06 o
   6 -10   1        3.24        1.04        3.65 o
   7 -10   1      250.27      261.64        3.95 o
   8 -10   1        7.02        6.90        2.71 o
   9 -10   1       16.30       13.70        2.51 o
  10 -10   1        6.19        6.27        2.46 o
  11 -10   1        1.91        0.43        2.58 o
  -5  -9   1       16.39        8.88        3.39 o
  -4  -9   1       31.50       33.65        3.35 o
  -3  -9   1      240.01      231.89        3.60 o
  -2  -9   1        5.37       11.38        4.84 o
  -1  -9   1        3.67        1.39        5.30 o
   0  -9   1       62.63       73.92        3.63 o
   1  -9   1      309.82      305.23        4.89 o
   2  -9   1       67.72       66.36        3.74 o
   3  -9   1       63.17       72.30        3.35 o
   4  -9   1       13.58       14.95        3.77 o
   5  -9   1        7.18        5.56        1.69 o
   6  -9   1        0.54        0.22        5.71 o
   7  -9   1      377.45      352.04        2.80 o
   8  -9   1      193.32      189.33        2.45 o
   9  -9   1       62.49       64.03        2.30 o
  10  -9   1      264.52      251.53        2.45 o
  11  -9   1      256.55      244.17        2.55 o
  -6  -8   1       10.68       11.11        3.23 o
  -5  -8   1      184.28      175.46        3.38 o
  -4  -8   1      119.90      122.42        3.19 o
  -3  -8   1      331.86      326.55        5.01 o
  -2  -8   1       19.02       20.29        4.48 o
  -1  -8   1        7.29        9.75        5.08 o
   0  -8   1       60.91       72.40        3.69 o
   1  -8   1      360.21      365.12        4.65 o
   2  -8   1      258.66      241.82        4.04 o
   3  -8   1        4.04        5.90        3.27 o
   4  -8   1       23.16       33.85        3.64 o
   5  -8   1      213.78      218.65        3.45 o
   6  -8   1      517.78      475.65        2.84 o
   7  -8   1       68.42       59.69        2.25 o
   8  -8   1       68.59       60.99        2.20 o
   9  -8   1        7.50        3.85        2.10 o
  10  -8   1       45.14       45.27        2.16 o
  11  -8   1       19.24       13.96        2.25 o
  -7  -7   1       17.09       15.39        3.25 o
  -6  -7   1       18.28       15.84        2.97 o
  -5  -7   1        6.38        8.56        2.80 o
  -4  -7   1      112.07      110.67        4.38 o
  -3  -7   1        9.91        4.92        4.47 o
  -2  -7   1       79.21       90.54        4.62 o
  -1  -7   1       30.10       29.44        4.87 o
   0  -7   1      331.86      351.85        3.71 o
   1  -7   1      138.01      141.23        4.35 o
   2  -7   1       66.16      129.62        2.25 o
   3  -7   1       81.01       77.16        3.79 o
   4  -7   1      902.35      918.33        4.18 o
   5  -7   1      496.23      498.99        2.85 o
   6  -7   1      149.03      142.63        2.33 o
   7  -7   1       37.02       34.02        2.15 o
   8  -7   1      816.50      792.86        2.48 o
   9  -7   1        3.47        2.73        1.93 o
  10  -7   1      724.68      679.24        2.81 o
  11  -7   1      382.48      367.39        2.64 o
  12  -7   1       -2.34        0.62        2.88 o
  -8  -6   1       24.35       21.31        3.31 o
  -7  -6   1      108.29       97.79        3.16 o
  -6  -6   1        6.76        6.17        3.74 o
  -4  -6   1       14.02       10.58        4.14 o
  -3  -6   1       93.27       97.34        4.30 o
  -2  -6   1       19.33       15.91        3.03 o
  -1  -6   1       74.94       79.79        3.48 o
   0  -6   1      716.30      769.67        4.86 o
   1  -6   1       59.23       65.48        4.41 o
   2  -6   1       33.86       52.54        3.82 o
   3  -6   1      487.39      482.23        3.05 o
   4  -6   1       69.83       79.87        2.60 o
   5  -6   1      478.13      454.06        2.56 o
   6  -6   1      582.55      589.08        2.49 o
   7  -6   1      897.15      895.27        2.53 o
   8  -6   1       32.09       28.53        1.92 o
   9  -6   1        5.29        4.63        2.29 o
  10  -6   1       11.39       12.38        1.99 o
  11  -6   1      189.33      188.25        3.10 o
  12  -6   1       42.91       42.87        3.06 o
  -9  -5   1       50.31       47.32        2.56 o
  -8  -5   1       20.52       21.49        2.97 o
  -7  -5   1       72.73       69.52        2.74 o
  -6  -5   1       81.35       80.54        2.70 o
  -5  -5   1      601.76      574.35        4.87 o
  -4  -5   1       90.25       93.56        3.94 o
  -3  -5   1        7.26        8.28        2.88 o
  -2  -5   1     1039.17     1062.02        3.89 o
  -1  -5   1      566.22      610.64        4.14 o
   0  -5   1     3086.64     2973.91        7.64 o
   1  -5   1      763.00      777.63        6.65 o
   2  -5   1     1235.51     1198.15        5.77 o
   3  -5   1       90.01       71.64        3.15 o
   4  -5   1     3050.77     3120.51        4.53 o
   5  -5   1      587.85      628.62        2.50 o
   6  -5   1       33.12       27.06        1.97 o
   7  -5   1     1376.41     1368.35        2.70 o
   8  -5   1      526.50      519.09        2.20 o
   9  -5   1        5.28        2.72        1.85 o
  10  -5   1       28.05       22.88        2.26 o
  11  -5   1       35.70       35.58        2.96 o
  12  -5   1        8.84        7.86        3.02 o
  -9  -4   1       25.24       21.88        2.91 o
  -8  -4   1       21.69       17.99        2.30 o
  -7  -4   1        5.11        3.27        2.62 o
  -6  -4   1      116.22      111.53        3.90 o
  -5  -4   1      718.98      679.78        4.98 o
  -4  -4   1     1025.56      989.09        5.30 o
  -3  -4   1      105.82      115.49        2.77 o
  -2  -4   1      139.03      114.96        3.43 o
  -1  -4   1      729.67      756.60        4.75 o
   0  -4   1      125.08      130.55        5.35 o
   1  -4   1      301.08      313.90        5.09 o
   2  -4   1     1992.75     1897.29        6.34 o
   3  -4   1     1277.17     1159.96        3.87 o
   4  -4   1      134.13      111.94        2.55 o
   5  -4   1      227.85      216.84        2.19 o
   6  -4   1      417.31      431.30        2.16 o
   7  -4   1       84.19       84.15        2.00 o
   8  -4   1      553.21      550.69        2.14 o
   9  -4   1        4.30        0.92        2.08 o
  10  -4   1       10.53       10.46        2.25 o
  11  -4   1      159.19      166.43        2.94 o
  12  -4   1       38.03       42.55        3.06 o
 -10  -3   1        0.41        0.16        2.88 o
  -9  -3   1        6.86        3.99        2.88 o
  -8  -3   1       32.23       27.06        2.15 o
  -7  -3   1       87.10       78.89        2.79 o
  -6  -3   1       28.83       22.21        3.81 o
  -5  -3   1       59.15       65.78        3.89 o
  -4  -3   1      534.65      524.22        3.08 o
  -3  -3   1     1106.37     1118.95        4.00 o
  -1  -3   1       75.68       86.58        3.88 o
   0  -3   1      464.11      502.08        6.01 o
   1  -3   1     4684.56     4583.55       10.14 o
   2  -3   1      563.51      588.91        3.54 o
   3  -3   1     3539.72     3614.26        5.15 o
   4  -3   1      270.65      296.47        2.84 o
   5  -3   1       96.02      102.45        2.30 o
   6  -3   1       64.19       60.73        2.15 o
   7  -3   1      278.37      300.42        2.33 o
   8  -3   1      162.94      153.79        2.24 o
   9  -3   1        3.63        0.61        2.54 o
  10  -3   1       93.88       96.09        2.24 o
  11  -3   1       24.72       14.47        2.66 o
 -10  -2   1        6.22        6.45        2.70 o
  -9  -2   1       40.76       37.22        2.20 o
  -8  -2   1        6.02        8.92        2.19 o
  -7  -2   1     1080.66     1076.32        2.80 o
  -6  -2   1      295.96      281.66        3.00 o
  -5  -2   1     1023.83     1027.23        4.86 o
  -4  -2   1       11.30        7.57        4.02 o
  -3  -2   1      589.90      556.39        3.85 o
  -2  -2   1      423.01      392.97        3.66 o
  -1  -2   1       -8.79        3.16        6.16 o
   0  -2   1     2567.82     2599.00        8.82 o
   1  -2   1      141.83      103.35        5.03 o
   3  -2   1     2904.22     2925.50        4.13 o
   4  -2   1        9.86        1.72        2.34 o
   5  -2   1      404.34      388.63        2.18 o
   6  -2   1       12.56       11.67        2.60 o
   7  -2   1      947.21      939.46        3.34 o
   8  -2   1       11.91       11.92        2.04 o
   9  -2   1      101.60       98.45        2.19 o
  10  -2   1       12.84        9.21        2.27 o
  11  -2   1       48.87       42.42        2.88 o
 -11  -1   1       40.24       41.37        3.30 o
 -10  -1   1        8.44        6.88        2.73 o
  -9  -1   1       43.89       37.21        2.16 o
  -8  -1   1     1079.98     1076.97        2.84 o
  -7  -1   1      288.28      289.18        2.35 o
  -6  -1   1     2216.79     2268.07        3.34 o
  -5  -1   1      749.05      768.75        3.27 o
  -4  -1   1      153.96      184.13        4.64 o
  -3  -1   1     3002.55     3014.37        7.83 o
  -2  -1   1      344.68      384.54        5.47 o
  -1  -1   1      376.14        0.00        8.30 x
   0  -1   1      330.32        0.00        5.29 x
   1  -1   1     1288.21        0.00        5.20 x
   2  -1   1        5.20        8.22        2.81 o
   3  -1   1       23.15       25.68        2.61 o
   4  -1   1       12.03        2.23        2.78 o
   5  -1   1        1.24        2.39        2.20 o
   6  -1   1       18.82       11.31        2.13 o
   7  -1   1      117.35      121.91        2.72 o
   8  -1   1       57.08       57.59        2.67 o
   9  -1   1      105.39      103.89        2.19 o
  10  -1   1       30.10       30.73        2.22 o
  11  -1   1       53.04       55.17        2.33 o
 -11   0   1      197.37      213.45        3.05 o
 -10   0   1        5.93        6.84        2.10 o
  -9   0   1       11.24        8.56        2.58 o
  -8   0   1       -0.56        0.42        2.79 o
  -7   0   1       55.38       62.35        2.23 o
  -6   0   1      322.28      328.47        2.25 o
  -5   0   1       -0.73        1.32        1.25 o
  -4   0   1       31.25       32.80        2.70 o
  -3   0   1     1141.33     1179.27        3.57 o
  -2   0   1      100.18       93.79        4.57 o
  -1   0   1       -4.52        0.00        4.33 x
   1   0   1      883.81        0.00        6.00 x
   2   0   1        9.24       23.74        3.56 o
   3   0   1       30.55       30.31        2.70 o
   4   0   1      789.06      826.06        3.00 o
   5   0   1     1390.62     1415.47        3.00 o
   6   0   1      608.78      637.75        2.53 o
   7   0   1      508.71      515.50        2.45 o
   8   0   1      363.38      371.25        2.93 o
   9   0   1       55.69       53.07        2.17 o
  10   0   1       94.99       92.38        2.84 o
  11   0   1       38.73       52.63        3.05 o
 -11   1   1        7.92       10.75        2.94 o
 -10   1   1       16.54       17.29        2.09 o
  -9   1   1      386.14      377.43        2.36 o
  -8   1   1      300.15      302.79        2.40 o
  -7   1   1       72.10       80.73        2.31 o
  -6   1   1      275.61      283.27        2.34 o
  -5   1   1      540.23      548.94        2.72 o
  -4   1   1       89.29       85.67        2.41 o
  -3   1   1     1958.93     2004.27        4.29 o
  -2   1   1      118.19      122.27        3.30 o
  -1   1   1       51.71        0.00        4.62 x
   0   1   1       20.98        0.00        5.44 x
   2   1   1      349.70      367.55        3.64 o
   3   1   1     1435.13     1410.59        4.47 o
   4   1   1       -1.17        0.22        2.52 o
   5   1   1     1379.94     1356.11        3.66 o
   6   1   1        1.08        4.11        2.60 o
   7   1   1       63.93       52.02        2.10 o
   8   1   1      171.89      176.03        2.75 o
   9   1   1      244.48      251.82        2.29 o
  10   1   1       10.42        9.90        2.83 o
 -12   2   1       16.51       11.87        3.03 o
 -11   2   1       -1.18        0.42        4.17 o
 -10   2   1       56.57       53.86        2.26 o
  -9   2   1      283.07      294.03        2.32 o
  -8   2   1       12.46       13.72        2.05 o
  -7   2   1       18.54       16.39        2.10 o
  -6   2   1       12.14       15.49        1.85 o
  -5   2   1     1521.67     1603.59        2.94 o
  -4   2   1     1117.13     1070.78        3.15 o
  -3   2   1      439.23      476.98        2.74 o
  -2   2   1      260.36      265.78        2.96 o
  -1   2   1      219.21      261.21        5.68 o
   1   2   1     1479.43     1503.49        5.10 o
   2   2   1      421.36      417.84        3.94 o
   3   2   1      828.42      823.22        3.74 o
   4   2   1     1031.90     1042.52        3.48 o
   5   2   1       25.99       24.34        2.69 o
   6   2   1     1979.83     1993.97        4.00 o
   7   2   1      289.54      290.50        2.25 o
   8   2   1       37.56       38.42        2.53 o
   9   2   1      107.56      121.01        2.70 o
  10   2   1       49.61       54.51        3.01 o
 -12   3   1       59.37       57.92        3.14 o
 -11   3   1      186.86      182.26        2.37 o
 -10   3   1      118.56      108.96        2.85 o
  -9   3   1      344.90      351.66        2.35 o
  -8   3   1       78.34       83.16        2.30 o
  -7   3   1      490.63      484.42        2.15 o
  -6   3   1      140.10      149.25        1.94 o
  -5   3   1      248.76      280.07        2.24 o
  -4   3   1      303.82      278.67        3.01 o
  -3   3   1      178.08      220.21        2.61 o
  -2   3   1       51.36       52.46        3.12 o
  -1   3   1      878.19      934.17        5.35 o
   0   3   1       85.09      104.08        4.05 o
   1   3   1     2794.12     2513.36        6.07 o
   2   3   1       98.41       75.89        3.36 o
   3   3   1     1159.61     1142.74        3.76 o
   4   3   1       62.83       59.43        2.71 o
   5   3   1      321.46      321.18        3.06 o
   6   3   1      215.70      219.36        2.77 o
   7   3   1       12.90       10.81        2.12 o
   8   3   1      251.72      271.40        4.11 o
   9   3   1       14.17       10.17        3.00 o
 -12   4   1       33.43       40.44        2.97 o
 -11   4   1      120.04      119.35        2.84 o
 -10   4   1       66.83       59.87        2.26 o
  -9   4   1      462.78      445.88        2.11 o
  -8   4   1        4.24        0.65        2.20 o
  -7   4   1       14.24        6.29        1.83 o
  -6   4   1     1695.95     1723.70        2.81 o
  -5   4   1      175.15      184.01        2.18 o
  -4   4   1     3490.75     3408.40        4.65 o
  -3   4   1     1491.77     1406.35        3.65 o
  -2   4   1      299.46      322.59        3.76 o
  -1   4   1       19.52       11.96        4.41 o
   0   4   1     2643.67     2618.75        6.24 o
   1   4   1       76.81       69.33        3.34 o
   2   4   1      324.27      303.64        3.15 o
   3   4   1      443.72      402.03        3.23 o
   4   4   1      985.17      988.00        3.44 o
   5   4   1      110.02      106.16        2.84 o
   6   4   1        0.77        1.73        1.48 o
   7   4   1       19.15       12.55        3.86 o
   8   4   1      232.66      243.15        4.27 o
   9   4   1       13.22       14.08        3.03 o
 -12   5   1        6.02        3.31        2.93 o
 -11   5   1        5.11        2.15        2.74 o
 -10   5   1       71.90       66.44        2.79 o
  -9   5   1      136.50      127.74        1.99 o
  -8   5   1      233.48      244.96        2.03 o
  -7   5   1       43.53       43.15        2.00 o
  -6   5   1       14.65       10.76        2.01 o
  -5   5   1      189.49      180.33        2.42 o
  -4   5   1      736.20      713.23        2.77 o
  -3   5   1      330.94      372.85        3.33 o
  -2   5   1     2992.36     2851.70        6.90 o
  -1   5   1      195.36      227.80        4.26 o
   0   5   1       95.13       85.05        3.39 o
   1   5   1      129.02      128.06        3.26 o
   2   5   1      684.83      680.04        3.55 o
   3   5   1        7.52        3.97        2.77 o
   4   5   1       61.68       57.79        4.03 o
   5   5   1        3.92        0.21        3.61 o
   6   5   1       15.93       11.12        3.70 o
   8   5   1       21.56       24.78        4.61 o
 -12   6   1      167.02      165.69        3.23 o
 -11   6   1        2.05        0.55        2.00 o
 -10   6   1      554.36      528.49        2.65 o
  -9   6   1       23.82       19.51        1.97 o
  -8   6   1      101.73      100.97        2.03 o
  -7   6   1     1497.80     1469.88        2.86 o
  -6   6   1     4459.20     4513.82        4.51 o
  -5   6   1        8.81       12.83        2.41 o
  -4   6   1      654.17      663.61        3.29 o
  -3   6   1      569.68      607.44        3.42 o
  -2   6   1      824.21      822.53        3.63 o
  -1   6   1      402.29      435.46        4.11 o
   0   6   1        9.65        9.80        3.39 o
   1   6   1        0.98        0.21        1.61 o
   2   6   1      399.74      425.27        3.39 o
   3   6   1      188.28      184.68        3.03 o
   4   6   1       29.54       29.97        2.78 o
   5   6   1       -1.85        5.33        4.08 o
   6   6   1       40.61       30.34        4.01 o
   7   6   1       17.86       10.29        4.58 o
 -12   7   1        2.02        0.75        2.27 o
 -11   7   1       66.84       57.65        2.11 o
 -10   7   1       -4.30        0.20        2.24 o
  -9   7   1      179.39      156.64        2.08 o
  -8   7   1      292.10      283.48        2.20 o
  -7   7   1      457.81      445.78        2.34 o
  -6   7   1       67.81       69.95        2.22 o
  -5   7   1      244.45      227.31        3.41 o
  -4   7   1       11.41       10.58        2.99 o
  -3   7   1      129.56      134.07        3.24 o
  -2   7   1      333.92      320.36        3.35 o
  -1   7   1       62.57       73.22        3.89 o
   0   7   1       37.01       44.61        3.41 o
   1   7   1       79.30       85.62        3.34 o
   2   7   1       -1.37        0.05        3.00 o
   3   7   1      152.31      149.90        3.12 o
   4   7   1        9.82        5.30        2.90 o
   5   7   1       40.37       37.77        3.04 o
   6   7   1        0.83        0.17        2.49 o
 -12   8   1      253.89      249.07        2.52 o
 -11   8   1        5.22        5.83        2.17 o
 -10   8   1      520.69      487.07        2.42 o
  -9   8   1       21.74       16.13        2.07 o
  -8   8   1       24.78       24.05        2.10 o
  -7   8   1      161.54      153.10        2.26 o
  -6   8   1        6.05        2.99        2.76 o
  -5   8   1      185.06      193.94        3.75 o
  -4   8   1      379.72      389.02        3.66 o
  -3   8   1      266.18      262.46        3.55 o
  -2   8   1       16.39       18.81        3.07 o
  -1   8   1       18.96       17.52        2.74 o
   0   8   1       -4.76        0.38        3.62 o
   1   8   1      561.87      560.34        3.74 o
   2   8   1       10.17        5.42        3.23 o
   3   8   1        3.50        0.29        2.90 o
   4   8   1        4.10        4.69        3.13 o
   5   8   1      105.62      119.39        4.71 o
 -11   9   1        9.02        8.40        2.29 o
 -10   9   1       50.83       45.17        2.34 o
  -9   9   1      240.65      224.79        2.38 o
  -8   9   1       49.04       50.44        2.21 o
  -7   9   1        8.91        3.66        2.84 o
  -6   9   1        0.65        0.84        1.89 o
  -5   9   1      337.14      331.88        4.37 o
  -4   9   1        1.45        0.07        4.75 o
  -3   9   1      330.97      323.59        3.82 o
  -2   9   1        9.96       10.38        3.11 o
  -1   9   1       84.60       90.91        2.87 o
   0   9   1        5.86        6.15        3.51 o
   1   9   1      125.72      127.04        3.50 o
   2   9   1       42.90       42.28        3.42 o
   3   9   1        7.53        9.08        3.30 o
   4   9   1       82.94       79.38        4.77 o
 -11  10   1       27.88       30.66        2.53 o
 -10  10   1       36.29       38.71        2.44 o
  -9  10   1      515.29      498.13        3.46 o
  -8  10   1       59.78       54.21        3.14 o
  -7  10   1      367.67      381.93        3.74 o
  -6  10   1       17.47       13.39        4.10 o
  -5  10   1       77.57       90.24        3.71 o
  -4  10   1       51.24       51.80        3.31 o
  -3  10   1      297.13      309.82        4.45 o
  -2  10   1      109.22      104.45        3.49 o
  -1  10   1      136.48      135.11        3.08 o
   0  10   1        7.82        6.20        2.77 o
   1  10   1      394.52      383.10        4.25 o
   2  10   1        2.01        0.27        5.23 o
   3  10   1       44.71       36.21        5.56 o
 -10  11   1        6.89        5.12        3.45 o
  -9  11   1       48.10       43.11        3.62 o
  -8  11   1        1.46        0.02        3.15 o
  -7  11   1       61.26       60.43        3.87 o
  -6  11   1       17.62       15.21        3.77 o
  -5  11   1       26.59       30.00        3.74 o
  -4  11   1       91.54       96.98        3.82 o
  -3  11   1        7.87        1.45        3.71 o
  -2  11   1       93.88       87.54        4.81 o
  -1  11   1       17.60       20.19        3.88 o
   0  11   1       27.34       32.22        3.69 o
   1  11   1       66.64       76.34        3.77 o
  -9  12   1       41.39       48.17        4.32 o
  -8  12   1        1.32        1.45        4.08 o
  -7  12   1       19.79       20.96        4.03 o
  -6  12   1       95.35      105.40        4.05 o
  -5  12   1      257.77      272.26        4.21 o
  -4  12   1        9.76        2.92        3.93 o
  -3  12   1        5.35        0.26        3.96 o
  -2  12   1       47.18       43.72        4.10 o
  -1  12   1      112.67      120.90        5.16 o
  -6  13   1       37.07       48.81        4.30 o
  -5  13   1       13.16       19.17        4.26 o
  -4  13   1       30.59       46.34        4.35 o
   1 -13   2       20.83       25.57        4.36 o
   2 -13   2        8.62       13.48        4.19 o
   3 -13   2       27.35       20.77        4.12 o
   4 -13   2       32.93       47.45        4.12 o
   5 -13   2       16.76       20.92        3.64 o
   6 -13   2        8.46        2.77        3.74 o
   7 -13   2      121.50      131.81        3.95 o
  -1 -12   2       55.78       55.92        4.32 o
   0 -12   2       78.98       82.08        4.16 o
   1 -12   2       -2.54        0.81        3.93 o
   2 -12   2       10.16        9.90        3.90 o
   3 -12   2       79.60       78.12        3.92 o
   4 -12   2       32.20       25.05        3.84 o
   5 -12   2       98.88      106.20        4.01 o
   6 -12   2       71.89       73.54        3.95 o
   7 -12   2       21.22       24.32        3.96 o
   8 -12   2      231.68      255.13        4.29 o
   9 -12   2      109.16      126.15        4.27 o
  -3 -11   2       36.60       44.55        3.20 o
  -2 -11   2        5.15        3.34        3.19 o
  -1 -11   2       36.48       35.66        3.51 o
   0 -11   2      101.21      100.33        3.94 o
   1 -11   2        1.24        0.38        3.70 o
   2 -11   2       11.75       20.10        3.74 o
   3 -11   2       12.66        5.79        3.71 o
   4 -11   2      305.58      307.74        4.02 o
   5 -11   2       83.43       79.36        3.79 o
   6 -11   2      313.98      337.33        4.06 o
   7 -11   2       74.65       82.16        3.83 o
   8 -11   2       18.93       15.24        2.74 o
   9 -11   2        7.39        4.77        3.61 o
  10 -11   2       25.36       25.27        2.94 o
  -4 -10   2        3.79        2.05        3.76 o
  -3 -10   2       25.63       22.05        3.64 o
  -2 -10   2       72.07       65.84        2.91 o
  -1 -10   2      200.44      201.68        3.33 o
   0 -10   2       16.47       11.34        3.92 o
   1 -10   2       26.35       20.94        3.74 o
   2 -10   2      185.25      182.92        3.88 o
   3 -10   2      397.57      417.90        4.08 o
   4 -10   2       29.70       20.73        3.60 o
   5 -10   2       11.73       17.51        3.25 o
   6 -10   2      326.35      326.39        3.95 o
   7 -10   2        7.45       11.80        2.60 o
   8 -10   2      329.92      299.49        3.09 o
   9 -10   2      117.17      100.13        2.60 o
  10 -10   2       89.16       83.84        2.49 o
  -5  -9   2        3.24        5.95        2.52 o
  -4  -9   2        8.68        2.45        3.29 o
  -3  -9   2        9.69        8.54        3.21 o
  -2  -9   2      341.25      337.14        3.98 o
  -1  -9   2        5.07        0.28        2.86 o
   0  -9   2        6.06        4.75        3.43 o
   1  -9   2       16.98       15.38        3.64 o
   2  -9   2        2.62        0.08        3.65 o
   3  -9   2      647.91      655.06        4.36 o
   4  -9   2        9.44       10.17        3.64 o
   5  -9   2       19.51       25.59        3.22 o
   6  -9   2        2.37        0.09        2.54 o
   7  -9   2      247.08      223.29        2.77 o
   8  -9   2        4.39        1.34        3.29 o
   9  -9   2       27.23       19.25        2.20 o
  10  -9   2      108.32      109.74        2.37 o
  11  -9   2       34.53       34.71        2.46 o
  -6  -8   2       -1.08        0.31        3.17 o
  -5  -8   2        9.26        7.18        3.18 o
  -4  -8   2      344.57      337.24        3.52 o
  -3  -8   2       65.01       58.53        3.20 o
  -2  -8   2      185.93      166.72        3.62 o
  -1  -8   2       15.94       11.05        3.78 o
   0  -8   2      808.90      823.77        4.18 o
   1  -8   2        2.49        3.07        3.71 o
   2  -8   2     1793.13     1810.84        5.49 o
   3  -8   2        1.08        1.13        3.67 o
   4  -8   2      156.34      180.84        3.81 o
   5  -8   2      590.56      581.39        2.92 o
   6  -8   2      239.29      224.51        2.70 o
   7  -8   2      508.85      489.68        2.57 o
   8  -8   2      596.24      562.82        2.54 o
   9  -8   2        4.81        2.10        2.11 o
  10  -8   2       17.51       13.13        2.15 o
  11  -8   2       61.96       53.18        2.26 o
  -7  -7   2       91.67       96.37        3.13 o
  -6  -7   2       89.98       80.69        2.96 o
  -5  -7   2       39.89       38.27        2.94 o
  -4  -7   2       18.14       13.86        3.00 o
  -3  -7   2       69.17       64.65        3.13 o
  -2  -7   2       11.07       10.16        3.34 o
  -1  -7   2      662.73      688.26        4.46 o
   0  -7   2      586.31      600.73        3.86 o
   1  -7   2      189.66      174.66        3.94 o
   2  -7   2       53.80       38.31        3.74 o
   3  -7   2      690.64      709.63        4.44 o
   4  -7   2        2.27        1.19        2.48 o
   5  -7   2       57.69       64.07        2.57 o
   6  -7   2      177.80      184.57        2.35 o
   7  -7   2      187.69      175.62        2.21 o
   8  -7   2        4.01        4.70        2.04 o
   9  -7   2      130.59      140.85        2.06 o
  10  -7   2       33.87       25.89        2.31 o
  11  -7   2       40.34       45.38        2.56 o
  -8  -6   2      156.19      152.22        3.09 o
  -7  -6   2       11.38        4.20        4.19 o
  -6  -6   2       50.53       49.55        4.05 o
  -5  -6   2        4.65        0.78        3.90 o
  -4  -6   2      714.11      694.57        3.41 o
  -3  -6   2      232.39      213.89        3.27 o
  -2  -6   2       66.98       70.05        3.31 o
  -1  -6   2      584.71      595.81        4.24 o
   0  -6   2       76.54       84.71        3.24 o
   1  -6   2     3288.96     3118.05        6.96 o
   2  -6   2      152.52      158.56        3.60 o
   3  -6   2      101.33       96.51        2.72 o
   4  -6   2       46.08       49.18        2.58 o
   5  -6   2      861.76      849.06        2.84 o
   6  -6   2       91.36       92.04        2.15 o
   7  -6   2      206.78      216.55        2.15 o
   8  -6   2      254.28      247.20        2.11 o
   9  -6   2       18.82       18.81        1.94 o
  10  -6   2        9.82        8.83        2.34 o
  11  -6   2       13.23        8.89        3.00 o
  -9  -5   2      113.38      126.63        3.29 o
  -8  -5   2        0.64        0.59        1.89 o
  -7  -5   2      113.18      106.28        2.75 o
  -6  -5   2       10.61       12.35        2.61 o
  -5  -5   2       19.52       11.99        2.88 o
  -4  -5   2      413.13      435.65        3.20 o
  -3  -5   2      128.41      137.33        2.97 o
  -2  -5   2      414.35      393.28        5.11 o
  -1  -5   2       52.07       55.25        3.81 o
   0  -5   2      945.18      877.50        4.82 o
   1  -5   2      337.09      369.79        4.93 o
   2  -5   2     1127.82     1012.88        3.90 o
   3  -5   2      685.13      628.52        3.67 o
   4  -5   2       76.37       71.53        2.38 o
   5  -5   2     1177.54     1223.76        2.78 o
   6  -5   2      109.49      103.67        2.09 o
   7  -5   2       45.85       50.62        1.93 o
   8  -5   2       17.54       15.73        1.91 o
   9  -5   2       27.99       27.01        2.20 o
  10  -5   2      134.22      128.37        2.29 o
  11  -5   2      208.62      208.44        3.15 o
  -9  -4   2       53.39       55.61        3.01 o
  -8  -4   2      391.80      384.00        2.56 o
  -7  -4   2      176.41      160.62        3.98 o
  -6  -4   2        9.01        4.61        3.71 o
  -5  -4   2     2272.33     2275.49        4.27 o
  -4  -4   2      434.85      433.39        3.17 o
  -3  -4   2      137.06      146.04        3.06 o
  -2  -4   2       -2.20        5.52        3.36 o
  -1  -4   2     1299.82     1336.71        5.70 o
   0  -4   2       41.03       29.75        4.12 o
   1  -4   2     1191.92     1126.03        4.55 o
   2  -4   2       13.83        2.91        4.05 o
   3  -4   2     1859.98     1786.20        4.41 o
   4  -4   2      937.04      882.59        3.17 o
   5  -4   2      173.07      150.81        2.29 o
   6  -4   2       58.77       57.78        2.25 o
   7  -4   2       41.81       42.14        2.08 o
   8  -4   2       50.18       49.86        2.15 o
   9  -4   2      102.25      100.60        2.32 o
  10  -4   2        2.87        1.20        3.23 o
  11  -4   2       81.36       86.01        2.91 o
 -10  -3   2       68.63       73.98        3.12 o
  -9  -3   2        5.32        1.63        2.84 o
  -8  -3   2      117.06      110.02        2.28 o
  -7  -3   2        0.08        0.40        3.53 o
  -6  -3   2       28.86       34.17        2.67 o
  -5  -3   2      861.57      839.36        3.29 o
  -4  -3   2      157.85      174.30        2.80 o
  -3  -3   2      742.06      784.45        3.74 o
  -2  -3   2      457.75      449.33        4.26 o
  -1  -3   2      390.84      430.42        4.37 o
   0  -3   2     1527.92     1414.21        6.85 o
   1  -3   2      349.51      325.81        4.37 o
   2  -3   2     2190.37     2206.30        4.45 o
   3  -3   2       31.57       13.54        2.51 o
   4  -3   2     5275.26     5340.97        8.56 o
   5  -3   2     1192.19     1207.00        2.64 o
   6  -3   2      233.28      233.35        2.05 o
   7  -3   2      997.72      949.75        3.36 o
   8  -3   2     1052.29     1057.59        3.52 o
   9  -3   2       19.31       18.93        2.17 o
  10  -3   2      104.38      106.41        2.90 o
  11  -3   2       30.38       32.96        2.73 o
 -11  -2   2      115.49      125.73        4.44 o
 -10  -2   2        6.31        2.29        2.07 o
  -9  -2   2       99.38       97.39        2.70 o
  -8  -2   2       95.66       94.70        2.16 o
  -7  -2   2      300.47      303.55        2.38 o
  -6  -2   2        5.86        1.22        2.22 o
  -5  -2   2      331.14      331.46        2.89 o
  -4  -2   2      352.14      370.26        3.30 o
  -3  -2   2       13.88        0.46        3.53 o
  -2  -2   2       67.96       68.82        3.44 o
  -1  -2   2      165.42      159.35        4.35 o
   0  -2   2      206.46      171.04        4.16 o
   2  -2   2     4775.24     5009.90        9.96 o
   3  -2   2      588.54      590.48        2.84 o
   4  -2   2        4.15        0.17        2.20 o
   5  -2   2      334.23      353.84        2.40 o
   6  -2   2      246.39      248.00        2.29 o
   7  -2   2      190.20      187.56        2.26 o
   8  -2   2      192.38      188.94        2.79 o
   9  -2   2        4.70        1.03        3.63 o
  10  -2   2        4.81        0.58        2.23 o
  11  -2   2       21.43       17.63        2.92 o
 -11  -1   2       23.26       27.75        3.08 o
 -10  -1   2       14.32        7.16        2.84 o
  -9  -1   2       51.42       53.45        2.76 o
  -8  -1   2       67.34       64.26        2.08 o
  -7  -1   2       63.62       62.09        2.28 o
  -6  -1   2      356.66      365.93        2.47 o
  -5  -1   2      725.87      750.45        2.73 o
  -4  -1   2     2603.07     2531.17        4.25 o
  -3  -1   2      217.35      216.38        3.39 o
  -1  -1   2     5666.01     5523.86       10.28 o
   0  -1   2      341.90        0.00        4.63 x
   1  -1   2     2596.18     2558.76        5.21 o
   2  -1   2      166.46      153.45        2.94 o
   3  -1   2       37.17       31.68        2.78 o
   4  -1   2     1859.23     1971.30        3.58 o
   5  -1   2       58.11       69.11        2.11 o
   6  -1   2       13.04        8.03        2.06 o
   7  -1   2      246.90      252.48        2.31 o
   8  -1   2      712.45      710.85        3.16 o
   9  -1   2       27.83       28.11        2.54 o
  10  -1   2       -0.41        0.04        3.79 o
  11  -1   2       -1.20        0.09        3.00 o
 -11   0   2       50.13       45.68        3.01 o
 -10   0   2        7.06        5.72        2.82 o
  -9   0   2       70.87       80.85        2.75 o
  -8   0   2       29.74       30.01        2.21 o
  -7   0   2      266.38      277.48        2.38 o
  -6   0   2      156.44      147.10        2.22 o
  -5   0   2       -2.87        0.64        2.30 o
  -4   0   2      277.65      286.17        2.94 o
  -3   0   2     4072.45     4193.91        6.22 o
  -2   0   2     1823.51     1759.24        5.19 o
   0   0   2      233.16        0.00        5.11 x
   2   0   2     2359.00     2193.09        5.24 o
   3   0   2       11.74        0.95        3.44 o
   4   0   2      114.88      113.80        2.40 o
   5   0   2       51.71       50.18        2.10 o
   6   0   2      688.20      696.26        2.53 o
   7   0   2      239.94      236.92        2.21 o
   8   0   2      272.60      273.39        2.32 o
   9   0   2       10.90        6.98        2.69 o
  10   0   2        9.97       10.78        2.69 o
 -12   1   2      175.90      184.19        3.34 o
 -11   1   2      140.38      135.97        2.77 o
 -10   1   2        4.21        0.94        2.14 o
  -9   1   2        5.92        3.19        2.17 o
  -8   1   2     1836.83     1878.35        3.22 o
  -7   1   2        2.44        2.12        2.18 o
  -6   1   2      696.55      840.68        2.64 o
  -5   1   2       -0.58        0.45        1.33 o
  -4   1   2      346.48      328.91        3.20 o
  -3   1   2     1581.14     1639.34        3.63 o
  -1   1   2     1465.84     1426.79        6.26 o
   2   1   2      595.50      637.60        3.97 o
   3   1   2     1583.28     1538.21        4.22 o
   4   1   2      180.12      184.65        2.73 o
   5   1   2        8.28        6.69        2.69 o
   6   1   2      526.98      525.76        2.49 o
   7   1   2      164.05      163.85        2.24 o
   8   1   2        5.25        6.46        2.08 o
   9   1   2       47.58       37.02        2.77 o
  10   1   2       16.26       11.39        2.80 o
 -12   2   2        4.45        3.97        3.11 o
 -11   2   2      121.41      129.75        2.98 o
 -10   2   2      188.70      204.84        2.88 o
  -9   2   2      321.25      320.28        2.37 o
  -8   2   2        8.02       10.32        2.17 o
  -7   2   2       60.75       61.81        2.13 o
  -6   2   2       63.14       77.51        1.93 o
  -5   2   2     2034.22     1987.19        3.77 o
  -4   2   2       75.11       47.46        2.47 o
  -3   2   2       89.54       76.53        2.48 o
  -2   2   2      529.76      462.64        3.41 o
  -1   2   2       -7.91        0.12        3.62 o
   0   2   2       73.34       60.59        3.36 o
   1   2   2     1590.48     1588.44        4.84 o
   2   2   2     3210.11     2983.99        5.66 o
   3   2   2       21.76       26.19        2.83 o
   4   2   2        2.00        2.66        2.69 o
   5   2   2      202.80      206.08        2.85 o
   6   2   2      115.70      114.99        2.73 o
   7   2   2       98.10       91.75        2.17 o
   8   2   2      127.98      131.60        2.26 o
   9   2   2        6.18        0.44        3.98 o
 -12   3   2      165.89      150.72        3.20 o
 -11   3   2       81.12       85.05        2.79 o
 -10   3   2        1.62        0.45        4.10 o
  -9   3   2      629.92      648.42        2.56 o
  -8   3   2      445.62      455.14        2.08 o
  -7   3   2      108.32      123.22        1.98 o
  -6   3   2      307.32      324.44        2.04 o
  -5   3   2      953.63      992.26        2.96 o
  -4   3   2      108.32      112.40        2.53 o
  -3   3   2     2728.50     2655.12        4.18 o
  -2   3   2      131.42      108.99        3.02 o
  -1   3   2       27.30       25.98        3.89 o
   0   3   2      243.94      248.65        4.15 o
   1   3   2     2319.22     2164.51        5.26 o
   2   3   2      157.08      156.03        3.06 o
   3   3   2      485.83      457.38        3.07 o
   4   3   2       83.86       91.97        2.72 o
   5   3   2      251.34      245.98        2.83 o
   6   3   2        8.19        4.11        2.60 o
   7   3   2       16.92       12.47        2.15 o
   8   3   2        4.46        2.86        3.87 o
   9   3   2       82.09       94.95        4.27 o
 -12   4   2       -2.28        0.18        2.90 o
 -11   4   2       55.28       56.88        2.42 o
 -10   4   2      692.60      687.65        2.70 o
  -9   4   2        1.78        2.16        1.69 o
  -8   4   2      215.97      228.32        1.98 o
  -7   4   2       42.66       37.09        1.97 o
  -6   4   2      741.10      726.84        2.73 o
  -5   4   2      939.72      925.26        2.64 o
  -4   4   2     1525.52     1490.30        3.14 o
  -3   4   2      392.18      404.46        3.29 o
  -2   4   2        7.75        0.47        3.08 o
  -1   4   2       23.52       34.18        3.93 o
   0   4   2      296.06      283.71        3.94 o
   1   4   2      927.86      945.09        3.84 o
   2   4   2      415.64      415.87        3.29 o
   3   4   2      549.80      532.98        3.14 o
   4   4   2       14.24       12.57        2.64 o
   5   4   2       24.80       22.53        2.63 o
   6   4   2      438.50      423.96        3.01 o
   7   4   2       75.95       81.12        3.86 o
   8   4   2       16.37       13.49        4.07 o
 -12   5   2      413.25      415.48        3.39 o
 -11   5   2       68.10       69.02        2.79 o
 -10   5   2      152.23      151.72        2.96 o
  -9   5   2     1144.81     1104.31        2.51 o
  -8   5   2       43.08       41.50        1.94 o
  -7   5   2      184.42      172.81        2.03 o
  -6   5   2       33.97       34.01        2.22 o
  -5   5   2      640.96      663.56        2.42 o
  -4   5   2      308.00      305.03        2.78 o
  -3   5   2        6.12       10.08        2.70 o
  -2   5   2     1022.19      969.23        3.56 o
  -1   5   2     1408.77     1477.43        4.77 o
   0   5   2      295.88      312.93        3.47 o
   1   5   2      104.94       72.99        3.02 o
   2   5   2      150.33      149.98        3.07 o
   3   5   2      203.94      188.04        2.94 o
   4   5   2       66.96       70.91        3.70 o
   5   5   2      307.15      314.23        4.40 o
   6   5   2       58.67       60.93        3.82 o
   7   5   2       13.77       12.25        3.98 o
   8   5   2       23.01       30.90        4.36 o
 -12   6   2       79.79       72.89        2.53 o
 -11   6   2        5.54        4.81        2.04 o
 -10   6   2        3.81        1.71        2.03 o
  -9   6   2      142.61      133.66        2.08 o
  -8   6   2        1.70        0.71        2.42 o
  -7   6   2      297.27      302.73        2.29 o
  -6   6   2      365.39      373.66        2.70 o
  -5   6   2      506.46      487.85        2.85 o
  -4   6   2      138.68      134.71        2.64 o
  -3   6   2      314.05      320.12        2.90 o
  -2   6   2       -0.86        5.64        1.88 o
  -1   6   2      407.63      388.77        3.73 o
   0   6   2     1068.89     1077.12        4.17 o
   1   6   2       56.16       53.52        3.09 o
   2   6   2      436.93      462.41        3.30 o
   3   6   2        2.36        1.42        2.76 o
   4   6   2      316.42      306.20        3.18 o
   5   6   2       33.15       29.26        2.85 o
   6   6   2      125.81      122.82        3.06 o
   7   6   2       12.60        5.64        4.32 o
 -12   7   2        2.18        1.25        2.20 o
 -11   7   2      287.37      284.99        2.19 o
 -10   7   2       12.35        9.60        2.25 o
  -9   7   2      120.95      122.59        1.99 o
  -8   7   2       10.36       12.18        2.00 o
  -7   7   2      390.59      379.42        2.29 o
  -6   7   2      293.06      279.81        3.30 o
  -5   7   2      353.67      368.16        3.01 o
  -4   7   2      205.95      209.08        2.86 o
  -3   7   2     1915.63     1961.09        4.21 o
  -2   7   2       74.43       70.29        2.84 o
  -1   7   2     1167.92     1203.45        4.57 o
   0   7   2       36.12       35.69        3.32 o
   1   7   2       22.06       31.71        3.14 o
   2   7   2      373.60      385.55        3.31 o
   3   7   2      123.58      134.68        2.99 o
   4   7   2      165.49      156.78        3.00 o
   5   7   2        8.57       13.22        2.95 o
   6   7   2        7.45        0.16        4.66 o
 -12   8   2       41.97       33.47        2.39 o
 -11   8   2      171.72      162.14        2.32 o
 -10   8   2       54.65       48.18        2.17 o
  -9   8   2      192.23      175.73        2.20 o
  -8   8   2       20.02       19.41        2.06 o
  -7   8   2        9.91        6.31        2.48 o
  -6   8   2      374.52      384.75        3.47 o
  -5   8   2      126.04      136.98        2.90 o
  -4   8   2      687.72      679.07        3.50 o
  -3   8   2      277.84      280.47        3.06 o
  -2   8   2       43.87       42.78        2.71 o
  -1   8   2      200.65      203.06        3.67 o
   0   8   2      584.87      595.94        3.85 o
   1   8   2        8.29        3.80        3.12 o
   2   8   2       25.42       24.51        3.14 o
   3   8   2        3.94        0.81        3.11 o
   4   8   2       59.43       58.16        3.15 o
   5   8   2        5.55        1.63        3.30 o
 -11   9   2      124.22      115.52        2.36 o
 -10   9   2       83.43       74.48        2.30 o
  -9   9   2       12.58        9.36        2.27 o
  -8   9   2      251.16      243.44        2.87 o
  -7   9   2      503.18      491.83        3.10 o
  -6   9   2        6.38        2.75        3.31 o
  -5   9   2       15.64       13.49        3.09 o
  -4   9   2        1.21        1.80        4.03 o
  -3   9   2       88.95       88.61        2.99 o
  -2   9   2      263.88      251.02        2.94 o
  -1   9   2       67.13       75.38        2.65 o
   0   9   2       15.81        9.63        3.33 o
   1   9   2       99.84       94.59        3.28 o
   2   9   2      351.72      363.39        3.81 o
   3   9   2       94.55       94.03        3.43 o
   4   9   2        5.81        3.00        3.35 o
 -11  10   2       10.51       12.86        2.57 o
 -10  10   2      229.82      229.97        3.14 o
  -9  10   2        2.96        1.20        2.98 o
  -8  10   2       87.98       87.46        3.06 o
  -7  10   2       70.13       73.87        3.17 o
  -6  10   2      296.08      306.63        4.15 o
  -5  10   2       36.59       35.76        3.99 o
  -4  10   2        2.56        1.62        3.51 o
  -3  10   2      100.23      106.57        3.27 o
  -2  10   2       55.45       56.37        3.03 o
  -1  10   2       61.26       58.31        2.89 o
   0  10   2       13.02       13.19        2.73 o
   1  10   2        1.57        0.94        3.62 o
   2  10   2      289.04      300.10        4.15 o
 -10  11   2       31.05       34.15        3.26 o
  -9  11   2       15.98       18.78        3.46 o
  -8  11   2      255.89      260.18        3.94 o
  -7  11   2       38.69       38.57        4.08 o
  -6  11   2       76.08       90.55        3.89 o
  -5  11   2      109.25      129.48        3.92 o
  -4  11   2      180.86      171.55        3.97 o
  -3  11   2       91.09       87.24        3.86 o
  -2  11   2       90.88       95.07        3.44 o
  -1  11   2        4.74        4.96        3.11 o
   0  11   2        6.29        7.28        3.08 o
   1  11   2        8.60        5.88        3.68 o
  -9  12   2        6.13        3.65        4.32 o
  -8  12   2       43.60       50.39        4.21 o
  -7  12   2        9.03        5.60        4.06 o
  -6  12   2        5.08        8.91        2.41 o
  -5  12   2       10.27       16.72        4.01 o
  -4  12   2       20.15       22.56        4.05 o
  -3  12   2       60.50       78.74        3.74 o
  -2  12   2       31.29       24.74        4.79 o
  -1  12   2        4.63        1.24        4.26 o
   1 -13   3       14.02       10.40        4.23 o
   2 -13   3       59.63       74.37        4.23 o
   3 -13   3       39.69       45.13        4.12 o
   4 -13   3       58.02       59.69        4.09 o
   5 -13   3        0.60        3.01        2.36 o
   6 -13   3      199.34      200.94        4.77 o
   7 -13   3       61.24       66.74        3.95 o
  -1 -12   3       10.35        6.42        4.56 o
   0 -12   3        6.19        6.04        4.03 o
   1 -12   3      100.85       99.24        4.08 o
   2 -12   3       35.60       31.24        3.93 o
   3 -12   3       16.65       22.30        3.82 o
   4 -12   3       33.51       32.22        3.87 o
   5 -12   3      167.62      169.28        4.04 o
   6 -12   3       -7.12        0.84        3.95 o
   7 -12   3      101.25      101.35        4.07 o
   8 -12   3       61.20       62.06        4.15 o
   9 -12   3        6.20        3.61        3.01 o
  -3 -11   3       11.11       11.78        3.18 o
  -2 -11   3      181.27      187.93        3.58 o
  -1 -11   3       15.94       13.30        4.06 o
   0 -11   3      177.07      177.77        3.99 o
   1 -11   3        6.74        2.35        3.70 o
   2 -11   3       33.97       31.24        3.72 o
   3 -11   3      263.33      263.61        3.97 o
   4 -11   3       28.24       23.50        3.73 o
   5 -11   3      337.74      351.57        4.11 o
   6 -11   3      105.16       92.23        3.88 o
   7 -11   3       41.76       34.31        2.58 o
   8 -11   3       38.64       32.68        2.76 o
   9 -11   3       95.55       80.12        3.06 o
  10 -11   3       20.64       21.96        3.02 o
  -4 -10   3        8.05        5.47        3.72 o
  -3 -10   3      146.88      142.10        3.03 o
  -2 -10   3        3.51        1.66        3.06 o
  -1 -10   3        7.51        7.75        3.34 o
   0 -10   3       35.47       34.38        3.72 o
   1 -10   3      465.50      470.36        4.19 o
   2 -10   3       29.58       27.14        3.67 o
   3 -10   3       19.58       15.91        3.61 o
   4 -10   3        8.02        8.06        3.60 o
   5 -10   3      324.06      322.53        3.65 o
   6 -10   3        3.80        3.42        2.60 o
   7 -10   3       25.33       22.18        2.48 o
   8 -10   3      101.24       96.28        2.89 o
   9 -10   3      476.04      449.95        2.91 o
  10 -10   3       27.24       20.99        2.56 o
  -6  -9   3       96.92      101.48        3.76 o
  -5  -9   3       37.91       34.00        3.46 o
  -4  -9   3       41.99       38.14        3.41 o
  -3  -9   3      164.67      158.98        3.59 o
  -2  -9   3        1.62        1.53        2.71 o
  -1  -9   3      362.32      341.21        3.50 o
   0  -9   3       31.49       32.87        3.70 o
   1  -9   3        9.84        4.69        3.62 o
   2  -9   3      106.62      115.59        3.75 o
   3  -9   3      337.92      337.57        4.06 o
   4  -9   3       88.10      109.66        3.71 o
   5  -9   3        3.58        0.79        2.55 o
   6  -9   3        9.20        7.04        2.42 o
   7  -9   3        1.58        1.90        2.85 o
   8  -9   3        2.17        0.49        2.37 o
   9  -9   3       10.89        9.43        2.29 o
  10  -9   3        8.68       10.32        2.28 o
  11  -9   3      150.36      154.72        2.47 o
  -7  -8   3        4.97        4.10        3.39 o
  -6  -8   3      138.37      138.22        3.29 o
  -5  -8   3      321.89      313.38        3.42 o
  -4  -8   3      136.79      133.55        3.30 o
  -3  -8   3       71.07       74.11        3.38 o
  -2  -8   3        1.73        0.71        3.61 o
  -1  -8   3     1312.58     1275.72        4.18 o
   0  -8   3       99.31       92.34        4.07 o
   1  -8   3       68.99       54.94        3.82 o
   2  -8   3      337.26      334.49        4.44 o
   3  -8   3     1137.16     1134.45        4.84 o
   4  -8   3      416.63      401.42        2.90 o
   5  -8   3       19.76        8.61        2.61 o
   6  -8   3      288.30      256.96        2.64 o
   7  -8   3      374.20      359.67        2.51 o
   8  -8   3      511.61      477.52        2.45 o
   9  -8   3      251.68      238.88        2.32 o
  10  -8   3       22.28       18.52        2.17 o
  11  -8   3       29.96       21.53        2.32 o
  -7  -7   3      241.73      235.68        3.26 o
  -6  -7   3        0.64        0.09        1.85 o
  -5  -7   3       28.00       23.12        2.89 o
  -4  -7   3       25.46       17.71        3.08 o
  -3  -7   3        1.11        0.05        3.17 o
  -2  -7   3      529.11      548.08        3.96 o
  -1  -7   3       55.31       51.14        2.93 o
   0  -7   3       59.34       61.37        3.84 o
   1  -7   3      567.95      553.14        4.34 o
   2  -7   3      293.92      267.84        4.00 o
   3  -7   3       88.39       63.65        2.67 o
   4  -7   3       11.48        7.57        2.59 o
   5  -7   3       25.42       22.16        2.45 o
   6  -7   3        4.04        5.44        2.24 o
   7  -7   3       56.24       53.54        2.04 o
   8  -7   3       45.43       46.63        2.00 o
   9  -7   3       35.50       30.66        1.98 o
  10  -7   3        4.86        4.00        2.04 o
  11  -7   3        5.58        0.67        2.63 o
  -8  -6   3       17.25       20.93        3.09 o
  -7  -6   3       36.85       38.91        4.19 o
  -6  -6   3        2.51        1.86        3.63 o
  -5  -6   3        6.66        3.09        2.74 o
  -4  -6   3      336.45      328.22        3.20 o
  -3  -6   3      947.12      944.04        3.92 o
  -2  -6   3      361.21      353.15        3.51 o
  -1  -6   3      469.54      477.19        3.28 o
   0  -6   3       16.44       23.98        3.59 o
   1  -6   3        8.86       10.49        3.83 o
   2  -6   3     2126.57     2134.45        4.21 o
   3  -6   3     1067.79     1077.20        3.41 o
   4  -6   3      164.17      179.76        2.58 o
   5  -6   3      158.24      167.50        2.28 o
   6  -6   3     1022.36     1032.61        2.64 o
   7  -6   3       18.76       20.45        2.04 o
   8  -6   3      939.78      932.53        2.49 o
   9  -6   3       45.40       38.08        2.22 o
  10  -6   3       43.77       47.34        2.88 o
  11  -6   3      103.79       97.22        3.11 o
  -9  -5   3       26.05       25.78        3.12 o
  -8  -5   3       71.05       75.48        3.09 o
  -7  -5   3       26.24       17.39        3.78 o
  -6  -5   3      136.81      135.03        2.81 o
  -5  -5   3        2.72        3.92        3.83 o
  -4  -5   3       88.80       79.12        3.00 o
  -3  -5   3       37.29       29.12        2.87 o
  -2  -5   3      342.80      353.34        3.62 o
  -1  -5   3     1378.34     1319.45        5.51 o
   0  -5   3      292.71      297.15        4.24 o
   1  -5   3       11.48        8.06        4.74 o
   2  -5   3      238.67      182.14        3.25 o
   3  -5   3      657.16      681.13        3.43 o
   4  -5   3      546.75      557.04        2.60 o
   5  -5   3       64.82       67.36        2.22 o
   6  -5   3      129.45      122.94        2.32 o
   7  -5   3       15.07       15.07        2.08 o
   8  -5   3      162.90      163.05        2.29 o
   9  -5   3        2.31        3.59        2.55 o
  10  -5   3        8.25        3.98        2.69 o
  11  -5   3       35.31       36.70        2.40 o
 -10  -4   3       32.43       31.59        3.24 o
  -9  -4   3        5.26        0.04        3.95 o
  -8  -4   3      375.73      403.54        4.66 o
  -7  -4   3      167.20      148.66        3.93 o
  -6  -4   3      103.53       98.78        2.67 o
  -5  -4   3      180.71      179.53        2.94 o
  -4  -4   3     1962.92     2043.93        4.31 o
  -3  -4   3     1360.93     1319.97        4.16 o
  -2  -4   3      752.67      797.17        4.11 o
  -1  -4   3     2437.42     2445.77        6.58 o
   0  -4   3      228.84      235.38        5.03 o
   1  -4   3      447.48      435.47        4.38 o
   2  -4   3     1263.69     1286.61        4.14 o
   3  -4   3       -3.49        2.66        3.61 o
   4  -4   3        3.13        0.95        2.61 o
   5  -4   3      318.25      346.36        2.16 o
   6  -4   3     1017.85     1052.48        2.46 o
   7  -4   3       98.68       95.56        2.19 o
   8  -4   3       13.52       10.41        2.60 o
   9  -4   3        0.51        1.33        3.42 o
  10  -4   3       17.48       17.98        2.83 o
  11  -4   3       30.54       31.32        3.06 o
 -10  -3   3        1.95        0.39        3.02 o
  -9  -3   3       14.59       14.92        2.83 o
  -8  -3   3      113.12      104.79        2.34 o
  -7  -3   3        4.46        2.47        2.18 o
  -6  -3   3       14.52       11.98        2.59 o
  -5  -3   3      180.21      175.30        2.73 o
  -4  -3   3      102.25      108.22        2.83 o
  -3  -3   3      312.61      299.99        3.37 o
  -2  -3   3     2931.18     2835.62        6.02 o
  -1  -3   3      348.96      346.10        3.47 o
   0  -3   3      808.99      774.60        3.67 o
   1  -3   3      859.29      882.45        3.66 o
   2  -3   3      177.55      180.84        2.75 o
   3  -3   3      194.56      173.40        2.62 o
   4  -3   3      175.29      172.96        2.27 o
   5  -3   3      261.06      273.94        2.03 o
   6  -3   3      230.74      216.61        2.37 o
   7  -3   3       12.07        5.17        2.15 o
   8  -3   3       90.31       88.76        2.17 o
   9  -3   3      583.64      570.62        3.13 o
  10  -3   3        8.79        8.98        2.73 o
  11  -3   3      114.65      113.92        3.04 o
 -11  -2   3       13.82       16.95        3.19 o
 -10  -2   3      435.64      456.79        3.43 o
  -9  -2   3        6.06        0.65        2.73 o
  -8  -2   3      132.21      134.17        2.24 o
  -7  -2   3       28.99       25.41        2.26 o
  -6  -2   3      248.38      254.20        2.42 o
  -5  -2   3      441.86      499.87        2.93 o
  -4  -2   3     2680.66     2779.26        4.82 o
  -3  -2   3      252.38      260.28        5.08 o
  -2  -2   3     1522.45     1534.22        4.96 o
  -1  -2   3     2497.49     2547.52        5.85 o
   0  -2   3     2494.26     2535.31        5.30 o
   2  -2   3     2733.67     2700.60        4.11 o
   3  -2   3      333.29      286.15        2.60 o
   4  -2   3      140.48      138.50        2.56 o
   5  -2   3      645.69      647.06        2.57 o
   6  -2   3       -4.87        0.05        2.15 o
   7  -2   3       42.09       40.50        2.23 o
   8  -2   3       68.39       68.68        2.24 o
   9  -2   3      650.02      654.36        3.19 o
  10  -2   3      244.77      274.09        4.21 o
  11  -2   3        5.25        0.52        3.01 o
 -11  -1   3       83.31       91.62        3.26 o
 -10  -1   3       59.36       62.55        2.86 o
  -9  -1   3        8.37        6.60        2.70 o
  -8  -1   3      115.73      122.99        2.24 o
  -7  -1   3     1231.88     1234.50        2.91 o
  -6  -1   3      132.85      150.31        2.28 o
  -5  -1   3       -1.96        0.70        2.20 o
  -4  -1   3      458.51      383.85        3.95 o
  -3  -1   3     1201.31     1168.67        3.99 o
  -2  -1   3      130.87      145.69        3.78 o
  -1  -1   3     1937.95     1788.68        6.13 o
   0  -1   3      891.03      906.10        4.62 o
   1  -1   3       -2.57        3.86        2.76 o
   2  -1   3      198.72      201.69        2.85 o
   3  -1   3       31.12       31.29        2.77 o
   4  -1   3      893.45      889.23        2.87 o
   5  -1   3      468.67      513.17        2.40 o
   6  -1   3      115.00      115.12        2.24 o
   7  -1   3      116.49      116.21        2.13 o
   8  -1   3      145.81      145.94        2.18 o
   9  -1   3        5.61       12.78        3.75 o
  10  -1   3      141.70      142.30        4.14 o
 -11   0   3      175.63      186.60        3.10 o
 -10   0   3      202.55      204.93        2.96 o
  -9   0   3      148.09      151.76        2.26 o
  -8   0   3      479.33      505.31        2.50 o
  -7   0   3      375.51      377.40        2.45 o
  -6   0   3       84.53       90.65        2.28 o
  -5   0   3     1943.61     2048.59        3.63 o
  -4   0   3      228.31      225.93        3.06 o
  -3   0   3       -2.70        2.89        3.08 o
  -2   0   3       13.11       23.06        3.65 o
  -1   0   3     1293.92     1219.88        5.40 o
   2   0   3       39.42       41.97        3.34 o
   3   0   3     1099.53     1061.03        4.04 o
   4   0   3      135.75      149.40        2.27 o
   5   0   3       40.86       41.18        2.09 o
   6   0   3       69.66       64.97        2.21 o
   7   0   3      624.99      638.76        2.52 o
   8   0   3      153.13      155.94        2.23 o
   9   0   3      113.22      122.16        2.71 o
  10   0   3        9.61       10.56        4.11 o
 -12   1   3       37.83       37.42        3.19 o
 -11   1   3       -0.08        1.28        6.99 o
 -10   1   3       10.76       13.36        2.77 o
  -9   1   3        6.09        0.63        2.15 o
  -8   1   3       99.46       96.95        2.27 o
  -7   1   3      110.35      116.40        2.28 o
  -6   1   3       42.03       38.33        2.19 o
  -5   1   3     1247.93     1214.32        3.44 o
  -4   1   3      972.07      888.29        3.16 o
  -3   1   3     1108.14     1100.68        3.35 o
  -2   1   3      777.29      798.40        3.72 o
  -1   1   3     5456.62     5562.07       10.95 o
   0   1   3     3426.13     3486.84        6.22 o
   1   1   3       31.49       39.25        3.44 o
   2   1   3      240.81      252.89        3.29 o
   3   1   3     1664.95     1524.10        4.12 o
   4   1   3     1482.84     1464.78        3.64 o
   5   1   3      191.78      193.42        2.87 o
   6   1   3        3.96        0.40        2.13 o
   7   1   3      153.75      150.02        2.22 o
   8   1   3      547.99      549.77        2.54 o
   9   1   3       22.24       26.45        2.69 o
  10   1   3       24.90       28.78        2.93 o
 -12   2   3        2.57        0.65        3.07 o
 -11   2   3      560.70      568.85        3.33 o
 -10   2   3       -1.99        0.84        4.06 o
  -9   2   3      103.42      102.85        2.21 o
  -8   2   3      196.97      192.54        2.25 o
  -7   2   3      764.78      795.89        2.36 o
  -6   2   3       26.75       22.92        2.35 o
  -5   2   3       28.32       44.89        2.10 o
  -4   2   3       71.26       60.60        2.54 o
  -2   2   3       -2.87        4.43        2.75 o
  -1   2   3      466.28      488.59        3.95 o
   0   2   3        9.71        3.23        3.64 o
   1   2   3       40.58       41.16        3.59 o
   2   2   3      252.17      278.43        3.30 o
   3   2   3     1217.32     1247.24        3.62 o
   4   2   3       55.44       46.51        2.69 o
   5   2   3       10.41        2.19        2.66 o
   6   2   3      102.68      111.79        2.55 o
   7   2   3      222.28      227.67        2.30 o
   8   2   3       22.05       25.43        2.60 o
   9   2   3       13.47        4.81        4.10 o
 -12   3   3        3.10        1.49        3.26 o
 -11   3   3       78.49       71.77        2.92 o
 -10   3   3        4.48        0.13        2.13 o
  -9   3   3      137.09      146.27        2.24 o
  -8   3   3     1069.07     1065.04        2.46 o
  -7   3   3      585.43      581.52        2.29 o
  -6   3   3      296.57      317.95        2.44 o
  -5   3   3     1153.52     1128.54        2.73 o
  -4   3   3       47.39       32.35        2.42 o
  -3   3   3      964.82      899.72        3.64 o
  -2   3   3     3148.17     3177.49        6.13 o
  -1   3   3      111.18      115.31        3.82 o
   0   3   3      318.99      355.48        3.66 o
   1   3   3      607.89      675.62        3.66 o
   2   3   3     1101.54     1105.51        3.71 o
   3   3   3      163.40      161.81        2.86 o
   4   3   3      293.82      301.62        2.89 o
   5   3   3       52.30       53.81        2.64 o
   6   3   3       59.91       62.88        3.65 o
   7   3   3       53.56       50.97        2.84 o
   8   3   3        0.46        1.96        3.48 o
 -12   4   3        6.86        0.16        3.03 o
 -11   4   3       69.10       66.68        4.30 o
 -10   4   3       22.09       17.55        2.15 o
  -9   4   3       88.91       83.22        2.15 o
  -8   4   3      199.07      201.69        2.12 o
  -7   4   3      287.72      280.77        2.51 o
  -6   4   3      180.92      199.11        2.03 o
  -5   4   3     2597.20     2496.66        3.35 o
  -4   4   3       26.86       43.11        2.42 o
  -3   4   3     2218.95     2160.37        4.07 o
  -2   4   3      184.75      199.10        3.68 o
  -1   4   3       15.20       22.86        3.25 o
   0   4   3      282.13      318.92        3.15 o
   1   4   3      309.38      322.95        3.07 o
   2   4   3      599.31      605.61        3.45 o
   3   4   3       -7.26        2.09        2.97 o
   4   4   3       58.98       43.04        2.69 o
   5   4   3       13.03       10.76        2.60 o
   6   4   3      348.93      381.24        4.15 o
   7   4   3       46.92       48.25        3.94 o
   8   4   3       68.28       76.57        3.01 o
 -12   5   3      145.68      120.23        3.31 o
 -11   5   3      195.26      187.17        3.02 o
 -10   5   3      186.74      181.13        2.27 o
  -9   5   3       83.23       84.76        1.93 o
  -8   5   3     1093.44     1085.25        2.53 o
  -7   5   3      602.28      581.35        2.66 o
  -6   5   3      445.55      451.94        2.28 o
  -5   5   3      376.38      371.85        2.54 o
  -4   5   3      438.57      460.55        2.67 o
  -3   5   3      855.76      827.45        3.09 o
  -2   5   3      144.48      184.38        3.34 o
  -1   5   3      875.11      899.18        3.90 o
   0   5   3        5.33        6.68        3.03 o
   1   5   3       69.74       58.94        2.89 o
   2   5   3      209.92      206.16        3.10 o
   3   5   3        4.91        1.82        2.64 o
   4   5   3       -5.47        0.73        2.77 o
   5   5   3       36.09       24.53        3.73 o
   6   5   3       64.18       63.15        3.93 o
   7   5   3       11.93        8.17        3.68 o
 -12   6   3       29.06       33.63        2.64 o
 -11   6   3       27.34       22.60        2.05 o
 -10   6   3      292.88      287.18        2.09 o
  -9   6   3      385.13      376.68        2.49 o
  -8   6   3       52.87       54.29        2.00 o
  -7   6   3       16.48       14.99        2.30 o
  -6   6   3      327.78      342.89        2.69 o
  -5   6   3        6.04        8.52        2.41 o
  -4   6   3     1558.84     1549.30        3.62 o
  -3   6   3       15.86       17.84        2.60 o
  -2   6   3      224.55      231.77        3.57 o
  -1   6   3      552.34      533.24        3.74 o
   0   6   3      575.54      574.99        3.72 o
   1   6   3      263.56      257.74        3.18 o
   2   6   3       47.69       55.75        2.80 o
   3   6   3       22.43       17.19        2.87 o
   4   6   3        6.22        1.83        2.78 o
   5   6   3       47.77       55.55        2.82 o
   6   6   3        0.50        0.20        4.17 o
 -12   7   3       34.33       34.66        2.26 o
 -11   7   3        7.47        7.40        2.08 o
 -10   7   3        4.99        6.29        1.97 o
  -9   7   3      465.59      431.23        3.23 o
  -8   7   3      237.30      227.72        2.17 o
  -7   7   3      250.07      239.38        3.18 o
  -6   7   3      658.18      659.03        2.96 o
  -5   7   3      723.46      733.31        3.10 o
  -4   7   3       13.02       14.29        2.59 o
  -3   7   3      575.38      570.97        3.08 o
  -2   7   3      206.35      196.60        2.75 o
  -1   7   3       93.61       87.28        3.39 o
   0   7   3      497.77      481.66        3.53 o
   1   7   3        2.28        2.99        2.87 o
   2   7   3       10.84       13.18        2.89 o
   3   7   3       97.10       89.92        3.00 o
   4   7   3       60.25       58.56        3.08 o
   5   7   3      294.88      294.90        3.23 o
 -12   8   3        4.50        0.27        2.06 o
 -11   8   3      112.84      108.01        2.24 o
 -10   8   3      141.39      145.68        2.25 o
  -9   8   3      103.42      101.97        2.15 o
  -8   8   3       12.20       12.08        2.37 o
  -7   8   3        2.81        3.69        2.85 o
  -6   8   3      414.84      413.61        2.96 o
  -5   8   3      716.30      736.48        3.21 o
  -4   8   3      465.22      476.32        3.06 o
  -3   8   3      103.61      110.70        2.67 o
  -2   8   3       44.50       45.44        2.55 o
  -1   8   3       24.74       23.79        3.14 o
   0   8   3       52.96       49.76        3.18 o
   1   8   3        2.35        1.69        2.88 o
   2   8   3      190.11      189.26        3.26 o
   3   8   3       -0.69        1.91        1.82 o
   4   8   3       22.46       20.20        3.13 o
 -11   9   3      195.86      190.49        2.46 o
 -10   9   3        5.09        1.88        2.66 o
  -9   9   3       54.35       56.25        2.66 o
  -8   9   3        3.98        0.18        2.62 o
  -7   9   3      191.03      191.04        3.33 o
  -6   9   3        7.13        7.89        2.76 o
  -5   9   3      108.38      101.64        2.83 o
  -4   9   3      243.95      249.89        2.97 o
  -3   9   3      308.51      305.40        3.00 o
  -2   9   3        3.00        9.43        2.66 o
  -1   9   3      593.79      560.69        3.00 o
   0   9   3        6.20        1.97        3.30 o
   1   9   3       61.68       62.23        3.22 o
   2   9   3       31.95       29.42        3.30 o
   3   9   3      122.60      125.10        3.57 o
 -10  10   3        8.30        8.46        2.97 o
  -9  10   3      219.13      220.71        3.06 o
  -8  10   3       18.06       15.34        2.95 o
  -7  10   3       54.73       59.19        3.49 o
  -6  10   3       44.23       44.59        3.09 o
  -5  10   3       55.00       58.18        3.08 o
  -4  10   3      148.44      160.08        3.12 o
  -3  10   3       29.10       32.24        2.91 o
  -2  10   3        1.08        1.28        2.82 o
  -1  10   3       30.58       27.04        2.74 o
   0  10   3      158.90      165.27        3.79 o
   1  10   3       10.48       10.74        3.58 o
   2  10   3       54.39       54.46        3.73 o
 -10  11   3       40.45       42.27        3.31 o
  -9  11   3       49.10       53.90        3.40 o
  -8  11   3      115.16      115.93        3.40 o
  -7  11   3      366.47      365.23        4.29 o
  -6  11   3       22.44       19.69        3.99 o
  -5  11   3       67.49       72.33        3.64 o
  -4  11   3       40.23       39.03        3.40 o
  -3  11   3      103.64      104.59        3.35 o
  -2  11   3       57.24       60.04        3.17 o
  -1  11   3      100.37      114.47        3.18 o
   0  11   3       17.12       13.12        3.07 o
  -8  12   3        6.79        7.76        4.32 o
  -7  12   3        2.47        1.32        4.15 o
  -6  12   3       48.09       58.54        4.18 o
  -5  12   3       17.17       17.25        4.10 o
  -4  12   3       22.27       17.89        4.08 o
  -3  12   3       29.65       30.99        4.06 o
  -2  12   3        7.37        3.52        5.11 o
   0 -13   4        1.73        6.30        4.40 o
   1 -13   4       17.28        3.70        4.18 o
   2 -13   4        7.20        2.99        4.11 o
   3 -13   4       31.11       23.25        4.45 o
   4 -13   4        5.36        0.22        4.05 o
   5 -13   4      113.34      116.84        4.22 o
   6 -13   4      230.35      235.72        4.47 o
   7 -13   4      371.25      407.01        4.30 o
  -2 -12   4       15.36       14.74        4.76 o
  -1 -12   4        5.18        0.22        4.50 o
   0 -12   4       19.97        7.75        3.99 o
   1 -12   4       18.68       15.56        3.93 o
   2 -12   4      125.01      128.79        4.40 o
   3 -12   4       97.69      108.09        3.91 o
   4 -12   4       28.74       32.60        3.85 o
   5 -12   4       20.05       16.61        3.87 o
   6 -12   4       14.24       11.57        3.91 o
   7 -12   4       28.42       32.79        4.04 o
   8 -12   4       -2.19        0.01        2.95 o
   9 -12   4       16.89       13.01        3.05 o
  -3 -11   4      123.30      125.55        3.39 o
  -2 -11   4        1.45        1.07        3.60 o
  -1 -11   4       10.92        6.06        4.25 o
   0 -11   4       75.01       70.49        4.22 o
   1 -11   4       62.90       54.22        3.80 o
   2 -11   4      173.37      162.52        3.89 o
   3 -11   4       63.17       55.58        4.11 o
   4 -11   4      272.59      275.89        4.01 o
   5 -11   4       28.60       31.86        3.75 o
   6 -11   4      297.75      279.76        4.07 o
   7 -11   4      151.87      145.29        2.67 o
   8 -11   4        8.33        4.56        2.76 o
   9 -11   4       60.16       53.50        2.93 o
  -5 -10   4        3.52        1.27        3.75 o
  -4 -10   4       74.14       74.83        2.89 o
  -3 -10   4        8.87        4.49        2.86 o
  -2 -10   4      110.65      110.85        3.24 o
  -1 -10   4       31.83       29.22        3.81 o
   0 -10   4       37.72       43.44        3.73 o
   1 -10   4        4.07        0.03        4.00 o
   2 -10   4       80.26       76.39        4.04 o
   3 -10   4      176.75      177.86        3.84 o
   4 -10   4       26.30       28.42        3.61 o
   5 -10   4        1.93        1.58        2.55 o
   6 -10   4       40.77       38.94        2.47 o
   7 -10   4      145.72      140.55        2.59 o
   8 -10   4        9.32        6.02        2.75 o
   9 -10   4       18.18       12.70        2.57 o
  10 -10   4        6.82        4.86        2.59 o
  -6  -9   4       51.54       51.93        3.54 o
  -5  -9   4      135.38      141.20        3.70 o
  -4  -9   4      114.81      115.53        3.50 o
  -3  -9   4       65.69       56.96        2.76 o
  -2  -9   4       92.63       83.36        2.90 o
  -1  -9   4       39.23       34.69        3.35 o
   0  -9   4      739.86      743.95        4.87 o
   1  -9   4       52.17       54.14        3.73 o
   2  -9   4        1.06        7.64        3.98 o
   3  -9   4      214.84      219.48        3.93 o
   4  -9   4      502.92      524.39        2.96 o
   5  -9   4       95.12       89.90        2.50 o
   6  -9   4      215.73      204.30        2.70 o
   7  -9   4       85.01       80.92        2.56 o
   8  -9   4       66.41       66.80        2.40 o
   9  -9   4      317.42      295.87        2.50 o
  10  -9   4      143.44      132.67        2.41 o
  -7  -8   4       30.68       35.54        3.35 o
  -6  -8   4        5.85        1.09        3.14 o
  -5  -8   4       10.59        8.50        3.23 o
  -4  -8   4       40.13       40.36        4.58 o
  -3  -8   4       65.19       60.91        3.39 o
  -2  -8   4       41.07       41.67        2.77 o
  -1  -8   4       28.49       30.27        3.19 o
   0  -8   4      206.00      196.75        4.37 o
   1  -8   4      424.98      407.10        4.51 o
   2  -8   4       62.56       65.37        4.11 o
   3  -8   4      100.07      108.89        2.73 o
   4  -8   4      223.91      224.13        2.74 o
   5  -8   4       30.88       40.51        3.03 o
   6  -8   4        6.38       10.71        2.40 o
   7  -8   4       24.75       22.62        2.19 o
   8  -8   4        1.59        0.41        2.86 o
   9  -8   4       85.59       86.54        2.17 o
  10  -8   4      119.06      122.52        2.28 o
  11  -8   4        6.84        4.37        2.66 o
  -8  -7   4        6.47        1.76        3.35 o
  -7  -7   4        3.57        0.61        2.97 o
  -6  -7   4      393.35      368.26        4.72 o
  -5  -7   4        1.65        1.02        2.85 o
  -4  -7   4      565.37      541.18        3.53 o
  -3  -7   4      523.33      515.39        3.77 o
  -2  -7   4      309.28      312.98        2.97 o
  -1  -7   4      512.34      479.77        3.52 o
   0  -7   4     2855.86     2816.72        7.85 o
   1  -7   4        4.97       11.42        4.20 o
   2  -7   4      115.38      115.85        4.11 o
   3  -7   4      506.56      523.94        3.01 o
   4  -7   4      311.81      320.71        3.14 o
   5  -7   4      541.88      515.69        2.74 o
   6  -7   4       16.27       18.56        2.18 o
   7  -7   4       49.89       44.61        2.12 o
   8  -7   4        4.26        1.52        1.97 o
   9  -7   4      132.06      128.12        2.10 o
  10  -7   4        9.41        9.51        2.44 o
  11  -7   4      106.96      116.37        2.76 o
  -8  -6   4       78.31       72.17        2.54 o
  -6  -6   4       15.36        8.48        2.73 o
  -5  -6   4      205.17      206.87        2.98 o
  -4  -6   4      472.21      430.83        3.44 o
  -3  -6   4      853.97      861.53        3.91 o
  -2  -6   4       18.59       20.10        3.35 o
  -1  -6   4       36.33       48.47        3.00 o
   0  -6   4      242.68      248.30        3.76 o
   1  -6   4       -2.18        0.18        4.05 o
   2  -6   4        2.66        1.83        2.93 o
   3  -6   4       27.46       32.91        2.90 o
   4  -6   4      435.48      416.95        2.87 o
   5  -6   4      441.34      427.17        2.72 o
   6  -6   4      378.42      376.51        2.52 o
   7  -6   4      209.35      208.73        2.34 o
   8  -6   4      162.10      156.94        2.31 o
   9  -6   4      352.37      349.36        3.05 o
  10  -6   4        0.96        1.55        1.41 o
  11  -6   4        9.24        6.02        2.96 o
  -9  -5   4      202.51      206.43        2.68 o
  -8  -5   4       91.39       79.49        2.93 o
  -7  -5   4      383.87      352.97        4.23 o
  -6  -5   4      223.50      200.86        2.89 o
  -5  -5   4       81.11       99.53        2.81 o
  -4  -5   4       24.71       20.10        2.88 o
  -3  -5   4      719.65      767.72        3.71 o
  -2  -5   4      111.52      112.12        3.40 o
  -1  -5   4      601.64      606.66        3.47 o
   0  -5   4        2.23        5.40        4.01 o
   1  -5   4        1.84        1.98        3.25 o
   2  -5   4      102.50       97.38        2.93 o
   3  -5   4      315.61      356.90        2.61 o
   4  -5   4      179.93      175.93        2.27 o
   5  -5   4      403.52      380.94        2.29 o
   6  -5   4      129.89      122.42        2.04 o
   7  -5   4      865.69      861.05        2.37 o
   8  -5   4      274.15      275.40        2.86 o
   9  -5   4       21.17       14.70        3.67 o
  10  -5   4        7.01        4.20        2.75 o
  11  -5   4      111.19      122.45        3.09 o
 -10  -4   4       14.51       14.87        2.53 o
  -9  -4   4       72.17       75.23        3.10 o
  -8  -4   4      154.19      168.22        4.68 o
  -7  -4   4       85.45       87.37        2.31 o
  -6  -4   4       65.73       75.31        2.62 o
  -5  -4   4      428.51      453.24        3.07 o
  -4  -4   4       77.89       92.84        2.87 o
  -3  -4   4      367.70      358.85        3.32 o
  -2  -4   4      272.14      249.46        4.86 o
  -1  -4   4      746.78      735.83        3.87 o
   0  -4   4       23.37       24.32        3.13 o
   1  -4   4      774.18      780.96        3.69 o
   2  -4   4     1694.99     1754.56        3.85 o
   4  -4   4        0.30        0.10        2.74 o
   5  -4   4      804.97      779.45        2.38 o
   6  -4   4      260.64      273.58        2.07 o
   7  -4   4       37.43       36.17        2.22 o
   8  -4   4      162.61      160.75        2.29 o
   9  -4   4       13.35       11.91        2.65 o
  10  -4   4       -0.67        0.18        2.39 o
  11  -4   4       -0.75        1.70        1.73 o
 -10  -3   4       44.56       37.74        3.19 o
  -9  -3   4       42.53       42.13        4.24 o
  -8  -3   4       46.64       45.77        2.15 o
  -7  -3   4      861.24      854.63        2.82 o
  -6  -3   4        1.92        0.01        2.42 o
  -5  -3   4      160.55      155.50        2.82 o
  -4  -3   4        0.59        1.31        1.77 o
  -3  -3   4      377.84      412.81        4.60 o
  -2  -3   4        6.43        7.31        3.67 o
  -1  -3   4      191.70      172.80        3.50 o
   0  -3   4      113.76       90.35        3.00 o
   1  -3   4      492.81      529.64        3.19 o
   2  -3   4       72.64       70.01        2.71 o
   3  -3   4       66.13       63.20        2.37 o
   4  -3   4      679.82      676.77        2.36 o
   5  -3   4      604.47      645.63        2.68 o
   6  -3   4       23.90       22.49        2.15 o
   7  -3   4       58.42       69.96        2.23 o
   8  -3   4       60.88       61.41        2.16 o
   9  -3   4      122.02      112.60        2.78 o
  10  -3   4       11.12       11.65        3.95 o
  11  -3   4        5.58        2.40        3.04 o
 -11  -2   4       10.80        5.35        3.26 o
 -10  -2   4      116.98      122.08        3.14 o
  -9  -2   4       17.86       18.65        2.20 o
  -8  -2   4       70.12       79.58        2.20 o
  -7  -2   4      792.18      833.66        2.78 o
  -6  -2   4      131.27      126.72        2.40 o
  -5  -2   4       -1.63        0.03        2.25 o
  -4  -2   4     1327.94     1307.67        5.45 o
  -3  -2   4      281.46      312.74        3.54 o
  -2  -2   4     2892.93     2895.05        5.75 o
  -1  -2   4      369.53      423.11        3.54 o
   0  -2   4      736.75      760.77        3.36 o
   1  -2   4      909.21      874.22        3.26 o
   2  -2   4     2068.69     2186.15        4.20 o
   3  -2   4      125.41      137.29        2.63 o
   4  -2   4       32.73       37.09        2.29 o
   5  -2   4      455.53      457.93        2.46 o
   6  -2   4     1260.56     1238.52        2.91 o
   7  -2   4      143.74      148.76        2.23 o
   8  -2   4      191.31      186.03        2.27 o
   9  -2   4        4.66        3.19        2.28 o
  10  -2   4       18.25       23.43        4.04 o
 -11  -1   4        2.07        3.56        2.34 o
 -10  -1   4       23.14       23.45        2.84 o
  -9  -1   4       20.13       11.54        2.23 o
  -8  -1   4       16.57       16.39        2.11 o
  -7  -1   4      349.62      350.34        2.46 o
  -6  -1   4        1.55        0.25        2.31 o
  -5  -1   4      922.78      976.74        3.95 o
  -4  -1   4      250.27      228.65        3.02 o
  -3  -1   4       26.19       14.81        3.70 o
  -2  -1   4        3.41       10.75        3.18 o
  -1  -1   4      744.91      773.99        4.41 o
   0  -1   4       -4.24        0.29        2.98 o
   1  -1   4      978.71     1084.81        3.55 o
   2  -1   4       38.21       32.32        2.95 o
   3  -1   4       50.94       52.35        2.49 o
   4  -1   4      778.99      794.49        2.66 o
   5  -1   4      477.43      453.28        2.45 o
   6  -1   4      698.33      673.73        2.59 o
   7  -1   4        1.45        0.72        2.11 o
   8  -1   4       27.52       30.52        2.01 o
   9  -1   4      119.87      127.96        2.81 o
  10  -1   4      158.97      181.96        4.32 o
 -12   0   4       18.81       17.29        3.24 o
 -11   0   4        4.78        0.18        2.92 o
 -10   0   4      231.24      253.39        4.43 o
  -9   0   4      602.20      639.84        2.62 o
  -8   0   4      557.44      576.60        2.61 o
  -7   0   4      489.81      513.42        2.67 o
  -6   0   4      285.27      304.74        2.50 o
  -5   0   4       16.52       30.91        2.34 o
  -4   0   4     4246.84     4362.80        8.02 o
  -3   0   4     1196.74     1160.94        4.31 o
  -2   0   4      582.21      583.39        4.11 o
  -1   0   4      129.35      164.80        3.44 o
   1   0   4      825.25      893.70        3.84 o
   2   0   4      984.12      985.99        4.06 o
   3   0   4      165.75      167.86        2.85 o
   4   0   4       32.62       30.12        2.17 o
   5   0   4      201.53      204.52        2.32 o
   6   0   4        4.15        7.28        2.12 o
   7   0   4       45.64       49.11        2.15 o
   8   0   4       13.22       14.17        2.17 o
   9   0   4       78.57       79.84        2.34 o
  10   0   4        7.00        7.00        2.90 o
 -12   1   4       44.77       41.06        3.31 o
 -11   1   4       99.11       87.99        4.75 o
 -10   1   4      153.00      170.78        4.29 o
  -9   1   4       -1.12        2.25        2.17 o
  -8   1   4       30.39       38.05        2.20 o
  -7   1   4      139.92      142.36        2.37 o
  -6   1   4     1645.91     1702.00        4.07 o
  -5   1   4      106.93      140.68        2.28 o
  -4   1   4      138.43      132.58        2.68 o
  -3   1   4      477.60      438.08        3.45 o
  -2   1   4     1512.10     1610.44        4.59 o
  -1   1   4        1.87        5.32        3.33 o
   0   1   4      488.98      515.02        3.88 o
   1   1   4     1240.35     1251.21        4.37 o
   2   1   4     2228.55     2110.81        4.57 o
   3   1   4       -0.17        4.76        3.58 o
   4   1   4      168.08      162.05        2.68 o
   5   1   4      231.17      233.98        2.87 o
   6   1   4       14.65       13.78        2.11 o
   7   1   4        3.30        0.08        2.04 o
   8   1   4        0.32        0.75        2.90 o
   9   1   4       31.19       31.57        2.89 o
 -12   2   4       25.65       25.26        3.22 o
 -11   2   4       27.49       22.97        4.28 o
 -10   2   4      602.19      613.70        5.12 o
  -9   2   4       31.22       37.05        2.11 o
  -8   2   4     1371.67     1383.33        3.05 o
  -7   2   4      448.90      486.87        2.72 o
  -6   2   4      109.01      114.51        1.99 o
  -5   2   4     1542.23     1555.02        3.01 o
  -4   2   4     1503.97     1467.38        3.31 o
  -3   2   4     1113.22     1013.15        3.74 o
  -2   2   4      104.05       76.42        3.80 o
  -1   2   4      121.08      160.73        3.84 o
   0   2   4      751.44      778.81        4.05 o
   1   2   4      669.30      633.37        3.66 o
   2   2   4       25.64       24.62        2.81 o
   3   2   4      137.31      134.84        2.68 o
   4   2   4      626.15      602.43        3.20 o
   5   2   4      151.62      142.08        2.73 o
   6   2   4       27.58       27.73        2.43 o
   7   2   4      356.30      352.57        2.93 o
   8   2   4      153.99      158.55        2.91 o
   9   2   4      181.36      199.82        2.55 o
 -12   3   4       28.67       22.82        3.05 o
 -11   3   4      155.63      158.39        4.39 o
 -10   3   4       30.65       27.34        2.73 o
  -9   3   4      142.49      132.93        1.97 o
  -8   3   4     1441.50     1451.58        2.71 o
  -7   3   4      187.35      184.72        2.51 o
  -6   3   4      845.43      870.08        2.51 o
  -5   3   4        5.28        7.52        2.09 o
  -4   3   4       36.36       28.43        2.44 o
  -3   3   4       73.83       68.55        2.75 o
  -2   3   4      359.51      400.63        3.72 o
  -1   3   4     1414.78     1430.27        4.29 o
   0   3   4      293.03      288.58        3.35 o
   1   3   4      793.45      785.51        3.39 o
   2   3   4      778.98      731.43        3.29 o
   3   3   4      719.50      707.69        3.28 o
   4   3   4      137.44      115.99        2.75 o
   5   3   4       31.07       20.25        2.62 o
   6   3   4       36.16       21.61        3.66 o
   7   3   4        3.43        0.15        2.71 o
   8   3   4        5.43        0.09        2.91 o
 -12   4   4       23.67       23.93        3.05 o
 -11   4   4      542.28      527.87        4.88 o
 -10   4   4      226.94      209.77        2.49 o
  -9   4   4      357.86      382.41        2.40 o
  -8   4   4        6.93        7.60        2.25 o
  -7   4   4      514.57      491.41        2.22 o
  -6   4   4      225.11      218.86        2.14 o
  -5   4   4      330.74      322.99        2.51 o
  -4   4   4      141.74      130.67        2.48 o
  -3   4   4      114.49      141.44        2.38 o
  -2   4   4       79.65       80.01        3.08 o
  -1   4   4      842.04      867.60        3.72 o
   0   4   4       78.17       72.49        2.92 o
   1   4   4      309.08      307.94        2.97 o
   2   4   4       55.10       57.02        2.87 o
   3   4   4     1941.83     1912.16        4.17 o
   4   4   4      261.53      270.34        2.86 o
   5   4   4       -4.08        4.08        3.67 o
   6   4   4       61.36       53.30        3.82 o
   7   4   4      146.52      164.71        4.21 o
 -12   5   4       95.56       88.88        2.52 o
 -11   5   4        9.46        8.07        2.40 o
 -10   5   4        6.23        2.17        2.72 o
  -9   5   4       20.92       15.00        1.96 o
  -8   5   4       15.36        9.67        2.24 o
  -7   5   4     1171.04     1165.74        2.58 o
  -6   5   4      196.04      180.26        2.47 o
  -5   5   4      151.10      149.77        2.49 o
  -4   5   4        1.61        0.46        3.14 o
  -3   5   4       39.67       46.51        2.32 o
  -2   5   4      841.02      892.88        3.85 o
  -1   5   4      289.97      305.34        3.27 o
   0   5   4      154.81      158.32        3.08 o
   1   5   4      124.03      139.30        3.01 o
   2   5   4       12.68        2.87        2.69 o
   3   5   4      111.23      121.19        2.95 o
   4   5   4      211.59      216.79        2.82 o
   5   5   4       19.68       18.92        2.71 o
   6   5   4       21.44       16.82        2.87 o
   7   5   4        7.45        4.74        3.07 o
 -12   6   4        7.78        3.63        2.12 o
 -11   6   4      248.60      252.72        2.11 o
 -10   6   4       88.26       85.37        2.03 o
  -9   6   4        7.80        7.03        2.82 o
  -8   6   4       25.55       23.72        2.31 o
  -7   6   4      103.39       98.44        2.39 o
  -6   6   4      586.26      574.67        2.76 o
  -5   6   4      289.51      291.55        2.56 o
  -4   6   4       -0.61        0.01        1.53 o
  -3   6   4     2611.33     2588.44        4.06 o
  -2   6   4      216.04      232.88        3.37 o
  -1   6   4      102.64      103.94        3.05 o
   0   6   4       92.23       91.26        3.02 o
   1   6   4      718.34      722.71        3.40 o
   2   6   4       73.53       64.97        2.66 o
   3   6   4      111.65      105.07        2.87 o
   4   6   4       20.87       13.77        2.86 o
   5   6   4       35.06       31.14        2.87 o
   6   6   4       61.10       63.54        3.23 o
 -12   7   4       17.28       16.98        2.26 o
 -11   7   4      291.44      274.08        2.34 o
 -10   7   4        3.42        0.00        2.80 o
  -9   7   4       61.06       61.42        2.89 o
  -8   7   4      441.32      425.25        3.19 o
  -7   7   4       13.09       14.61        2.31 o
  -6   7   4      772.83      765.96        3.01 o
  -5   7   4        1.41        1.46        3.14 o
  -4   7   4      481.61      490.00        2.94 o
  -3   7   4      119.36      111.34        2.61 o
  -2   7   4      421.34      424.39        3.53 o
  -1   7   4        2.77        1.43        3.00 o
   0   7   4        7.29        5.53        2.87 o
   1   7   4        9.31        6.72        2.98 o
   2   7   4      114.06      115.60        2.98 o
   3   7   4      106.40      110.69        3.09 o
   4   7   4        4.73        5.10        2.97 o
   5   7   4       23.35       28.78        3.20 o
 -12   8   4       21.71       16.76        2.35 o
 -11   8   4       18.93       10.89        2.23 o
 -10   8   4       32.86       28.56        2.47 o
  -9   8   4      389.07      367.76        2.72 o
  -8   8   4       90.65       88.20        2.94 o
  -7   8   4      462.99      450.95        2.79 o
  -6   8   4       13.59       10.50        2.51 o
  -5   8   4        8.19        8.75        2.54 o
  -4   8   4      160.47      165.66        2.65 o
  -3   8   4      575.60      580.12        2.98 o
  -2   8   4        3.68        5.20        2.49 o
  -1   8   4       88.37       79.76        3.21 o
   0   8   4      574.54      558.93        3.63 o
   1   8   4      164.62      157.87        3.12 o
   2   8   4      228.67      215.33        3.28 o
   3   8   4        8.40        4.53        3.14 o
   4   8   4       63.33       69.49        3.28 o
 -11   9   4       42.34       40.05        2.84 o
 -10   9   4        3.33        1.49        2.66 o
  -9   9   4       29.76       24.93        2.62 o
  -8   9   4      107.82      101.17        3.17 o
  -7   9   4        4.60        3.88        2.62 o
  -6   9   4       87.08       90.13        2.71 o
  -5   9   4       -0.50        1.79        3.56 o
  -4   9   4       33.32       32.05        2.69 o
  -3   9   4       85.20       73.64        2.64 o
  -2   9   4       16.13       19.44        2.57 o
  -1   9   4       63.75       60.13        3.51 o
   0   9   4       10.09        7.78        3.23 o
   1   9   4       36.21       35.64        3.17 o
   2   9   4       24.18       23.49        3.24 o
   3   9   4        0.23        4.97        7.89 o
 -10  10   4      443.63      482.11        3.24 o
  -9  10   4      296.38      317.96        3.15 o
  -8  10   4       11.14        9.13        3.30 o
  -7  10   4       44.18       40.41        2.93 o
  -6  10   4      374.56      389.03        3.22 o
  -5  10   4       10.82        8.60        2.85 o
  -4  10   4      116.11      111.95        2.91 o
  -3  10   4        2.79        0.17        2.75 o
  -2  10   4       63.83       71.32        2.87 o
  -1  10   4        4.80        0.51        2.70 o
   0  10   4       81.48       81.69        3.65 o
   1  10   4       28.18       32.07        3.62 o
  -9  11   4       27.19       28.13        3.27 o
  -8  11   4       13.92       11.86        3.75 o
  -7  11   4       40.67       40.55        3.73 o
  -6  11   4       51.08       47.59        3.24 o
  -5  11   4        7.55        7.64        3.13 o
  -4  11   4       27.57       31.81        3.19 o
  -3  11   4       38.21       39.72        3.07 o
  -2  11   4        5.97        1.73        3.09 o
  -1  11   4       55.22       67.52        3.11 o
  -7  12   4       44.30       46.47        8.53 o
  -6  12   4       22.14       29.90        4.69 o
  -5  12   4        3.19        3.55        3.88 o
  -4  12   4        4.37        4.87        3.73 o
   0 -13   5        8.30       17.06        4.35 o
   1 -13   5       21.69       23.55        4.59 o
   2 -13   5        6.82        0.09        4.47 o
   3 -13   5        2.88        9.91        4.11 o
   4 -13   5       16.31       10.90        4.47 o
   5 -13   5       37.48       50.20        4.16 o
   6 -13   5       -0.15        0.00        5.66 o
   7 -13   5       44.46       39.54        4.37 o
  -2 -12   5      156.58      172.12        4.91 o
  -1 -12   5       14.77        9.85        4.10 o
   0 -12   5      129.83      128.56        4.55 o
   1 -12   5       86.16       85.60        4.37 o
   2 -12   5       78.98       85.28        3.96 o
   3 -12   5        5.58        8.97        3.83 o
   4 -12   5      132.61      143.92        4.00 o
   5 -12   5       19.52       20.23        3.90 o
   6 -12   5       34.36       33.00        3.54 o
   7 -12   5      231.17      233.86        4.30 o
   8 -12   5      168.62      160.72        2.95 o
  -4 -11   5        1.87        0.12        4.19 o
  -3 -11   5       10.83        6.09        3.38 o
  -2 -11   5       20.72       18.71        3.82 o
  -1 -11   5      204.62      213.21        4.15 o
   0 -11   5       34.52       30.49        4.19 o
   1 -11   5       15.09       14.85        3.75 o
   2 -11   5        8.15       10.04        4.05 o
   4 -11   5       30.42       33.42        3.78 o
   5 -11   5       -1.25        0.13        3.70 o
   6 -11   5       84.66       79.44        2.75 o
   7 -11   5      194.69      198.83        2.89 o
   8 -11   5       16.10       18.92        2.84 o
   9 -11   5       11.48       10.97        3.60 o
  -5 -10   5       44.22       46.64        3.05 o
  -4 -10   5      163.70      162.11        3.14 o
  -3 -10   5      151.82      145.87        3.14 o
  -2 -10   5      512.43      498.71        3.71 o
  -1 -10   5       18.30       21.49        5.03 o
   0 -10   5       53.15       58.45        4.10 o
   1 -10   5      118.82      129.39        3.79 o
   2 -10   5       76.44       74.05        3.71 o
   3 -10   5      332.23      311.81        4.01 o
   4 -10   5       17.78       23.96        3.65 o
   5 -10   5        1.26        2.00        2.58 o
   6 -10   5        3.85        2.51        2.60 o
   7 -10   5       86.98       75.28        2.72 o
   8 -10   5       22.90       23.05        2.77 o
   9 -10   5        1.14        1.90        2.71 o
  10 -10   5       16.25       14.06        2.61 o
  -6  -9   5        9.36        8.29        3.45 o
  -5  -9   5       52.95       50.43        3.41 o
  -4  -9   5       15.15        9.53        2.69 o
  -3  -9   5       24.58       25.55        2.77 o
  -2  -9   5        0.89        0.79        2.06 o
  -1  -9   5      120.82      119.99        3.62 o
   0  -9   5        9.96       12.09        4.02 o
   1  -9   5       76.33       72.63        3.74 o
   2  -9   5       26.15       30.69        3.67 o
   3  -9   5      400.98      394.15        4.41 o
   4  -9   5      149.20      141.11        2.69 o
   5  -9   5       -0.75        0.04        1.46 o
   6  -9   5      174.46      173.48        3.04 o
   7  -9   5      360.11      330.83        2.68 o
   8  -9   5        5.20        5.06        2.30 o
   9  -9   5       26.40       18.81        2.36 o
  10  -9   5      232.07      227.36        2.46 o
  -7  -8   5       15.16       15.52        3.29 o
  -6  -8   5       79.73       69.54        3.17 o
  -5  -8   5       71.77       63.13        4.34 o
  -4  -8   5       24.33       30.00        4.51 o
  -3  -8   5      195.49      193.68        2.76 o
  -2  -8   5      172.49      160.50        3.06 o
  -1  -8   5       59.35       62.75        3.22 o
   0  -8   5       23.84       25.58        4.08 o
   1  -8   5       32.52       38.13        3.71 o
   2  -8   5      122.63      119.63        4.21 o
   3  -8   5      211.76      210.93        2.89 o
   4  -8   5       -1.82        0.02        3.98 o
   5  -8   5      222.59      247.57        2.85 o
   6  -8   5       78.69       69.53        2.90 o
   7  -8   5       24.82       20.10        2.18 o
   8  -8   5       27.24       22.01        2.11 o
   9  -8   5      222.60      214.71        2.27 o
  10  -8   5        7.28        6.08        2.62 o
  -8  -7   5       59.33       54.11        3.24 o
  -7  -7   5       -2.16        0.46        2.96 o
  -6  -7   5       44.18       34.84        4.22 o
  -5  -7   5       64.69       58.00        2.92 o
  -4  -7   5      147.47      145.20        3.23 o
  -3  -7   5       19.55       17.49        3.31 o
  -2  -7   5        3.31        4.64        2.73 o
  -1  -7   5      213.99      212.68        3.31 o
   0  -7   5     2176.36     2240.49        6.04 o
   1  -7   5     2295.04     2291.00        6.48 o
   2  -7   5       40.78       43.79        2.76 o
   3  -7   5      622.56      614.23        4.22 o
   4  -7   5     1304.88     1319.55        3.68 o
   5  -7   5       30.87       33.57        2.57 o
   6  -7   5      329.78      305.74        2.50 o
   7  -7   5       16.84        9.36        2.20 o
   8  -7   5       19.64       17.14        2.29 o
   9  -7   5       10.28        6.66        2.49 o
  10  -7   5      135.56      117.09        2.66 o
  -9  -6   5       92.92       86.23        2.75 o
  -8  -6   5        9.19        6.22        2.54 o
  -6  -6   5        9.96        6.33        2.72 o
  -5  -6   5       21.45       16.20        2.80 o
  -4  -6   5      524.07      554.01        3.47 o
  -3  -6   5       72.43       72.72        3.19 o
  -2  -6   5      380.36      388.84        2.93 o
  -1  -6   5      111.26      102.98        2.92 o
   0  -6   5       50.83       57.47        3.89 o
   1  -6   5      342.80      331.69        3.30 o
   2  -6   5      250.06      253.99        3.00 o
   3  -6   5      434.69      434.92        2.72 o
   4  -6   5      254.99      277.42        2.39 o
   5  -6   5      944.29      950.34        2.69 o
   6  -6   5       52.96       50.12        2.03 o
   7  -6   5       75.20       76.99        2.02 o
   8  -6   5       -2.22        1.39        2.77 o
   9  -6   5        6.99        3.43        2.82 o
  10  -6   5       63.78       73.09        2.88 o
  11  -6   5        3.57        0.07        4.36 o
  -9  -5   5       47.25       50.32        2.55 o
  -8  -5   5       -2.36        1.41        4.53 o
  -7  -5   5       44.81       36.32        3.81 o
  -6  -5   5      251.87      235.38        2.88 o
  -5  -5   5      223.52      227.13        2.92 o
  -4  -5   5      997.21      989.59        3.69 o
  -3  -5   5      521.72      545.80        3.43 o
  -2  -5   5      197.96      201.65        3.40 o
  -1  -5   5      599.00      566.88        3.33 o
   0  -5   5     2908.24     2988.60        5.39 o
   1  -5   5      113.97       99.03        2.68 o
   2  -5   5      130.54      121.44        2.47 o
   3  -5   5      478.10      511.32        2.52 o
   4  -5   5      670.85      697.83        2.52 o
   5  -5   5      768.86      746.04        2.45 o
   6  -5   5      213.16      199.58        2.12 o
   7  -5   5      268.05      278.08        2.92 o
   8  -5   5       13.05        8.83        2.26 o
   9  -5   5      270.27      287.37        4.04 o
  10  -5   5        6.97        0.38        3.97 o
 -10  -4   5        8.31        6.99        2.59 o
  -9  -4   5       26.04       31.80        4.74 o
  -8  -4   5        9.58       11.15        2.90 o
  -7  -4   5      271.06      263.37        2.55 o
  -6  -4   5       52.21       56.81        2.61 o
  -5  -4   5        5.73        7.31        2.61 o
  -4  -4   5      131.33      135.24        2.81 o
  -3  -4   5      825.68      830.49        5.05 o
  -2  -4   5       17.94       25.20        2.74 o
  -1  -4   5      234.03      221.11        3.33 o
   0  -4   5      277.38      240.33        2.94 o
   1  -4   5      264.84      284.52        2.88 o
   2  -4   5      683.93      714.05        2.89 o
   3  -4   5     1412.62     1402.23        3.06 o
   4  -4   5      168.50      175.08        2.06 o
   5  -4   5        4.87        5.18        1.96 o
   6  -4   5       88.25       80.87        2.35 o
   7  -4   5       79.61       83.74        2.32 o
   8  -4   5      416.25      416.73        2.49 o
   9  -4   5       77.00       81.83        2.72 o
  10  -4   5        2.28        1.25        4.00 o
 -10  -3   5      265.57      286.79        5.17 o
  -9  -3   5       42.15       46.62        4.55 o
  -8  -3   5       42.40       45.12        2.34 o
  -7  -3   5      214.25      231.43        2.48 o
  -6  -3   5     1526.12     1538.66        3.33 o
  -5  -3   5       39.04       34.88        2.84 o
  -4  -3   5      166.11      194.80        3.86 o
  -3  -3   5     2936.92     2837.28        4.99 o
  -1  -3   5     1215.16     1258.80        4.36 o
   0  -3   5     1192.42     1237.04        3.74 o
   1  -3   5       13.62        2.44        2.72 o
   2  -3   5        0.34        0.02        3.06 o
   3  -3   5      835.73      824.44        2.57 o
   4  -3   5      588.33      574.32        2.65 o
   5  -3   5      155.06      148.17        2.35 o
   6  -3   5       30.91       30.08        2.17 o
   7  -3   5      230.31      233.78        2.30 o
   8  -3   5      201.47      206.98        2.23 o
   9  -3   5       13.03        7.74        2.13 o
  10  -3   5        5.19        1.74        4.06 o
 -11  -2   5       10.68        7.42        3.40 o
 -10  -2   5       24.94       26.00        3.04 o
  -9  -2   5       87.27       87.76        2.92 o
  -8  -2   5      106.92      120.33        2.36 o
  -7  -2   5        1.45        1.01        2.31 o
  -6  -2   5      102.78      114.20        2.42 o
  -5  -2   5        0.19        0.49        4.06 o
  -4  -2   5      119.19      138.36        2.89 o
  -3  -2   5       61.00       49.17        3.99 o
  -2  -2   5     2991.46     2885.00        5.62 o
  -1  -2   5      293.47      281.97        3.84 o
   0  -2   5      100.65       83.57        3.32 o
   1  -2   5      166.77      130.99        3.13 o
   2  -2   5        2.60        0.54        2.58 o
   3  -2   5     1841.92     1838.33        3.47 o
   4  -2   5       21.24       22.37        2.22 o
   5  -2   5      103.54      109.24        2.23 o
   6  -2   5       88.34       83.64        2.20 o
   7  -2   5      345.51      343.50        2.30 o
   8  -2   5       71.00       70.30        2.21 o
   9  -2   5      259.57      279.12        2.96 o
  10  -2   5        2.41        4.31        3.71 o
 -11  -1   5       75.45       78.83        2.47 o
 -10  -1   5      341.73      342.30        5.06 o
  -9  -1   5       74.65       73.16        2.98 o
  -8  -1   5      284.60      293.51        2.48 o
  -7  -1   5     1742.67     1796.52        3.48 o
  -6  -1   5     1204.07     1259.48        4.26 o
  -5  -1   5        8.29       10.54        2.40 o
  -4  -1   5      309.97      281.27        3.40 o
  -3  -1   5      663.46      680.44        3.81 o
  -2  -1   5      120.14       95.89        3.57 o
  -1  -1   5      398.81      420.45        3.65 o
   0  -1   5       50.21       39.85        2.99 o
   1  -1   5      538.51      572.04        3.25 o
   2  -1   5       31.99       31.37        2.54 o
   3  -1   5      161.02      172.81        2.38 o
   4  -1   5      137.56      138.39        2.27 o
   5  -1   5      326.66      336.58        2.38 o
   6  -1   5        9.09        7.88        2.13 o
   7  -1   5      304.49      317.90        2.33 o
   8  -1   5      159.77      154.06        2.28 o
   9  -1   5      118.23      127.69        2.89 o
  10  -1   5       71.30       89.76        4.41 o
 -12   0   5       11.50        9.51        2.58 o
 -11   0   5        8.03        2.35        2.92 o
 -10   0   5      163.36      173.46        4.66 o
  -9   0   5       95.85      106.16        2.29 o
  -8   0   5      262.99      266.01        2.49 o
  -7   0   5      100.03      109.03        2.36 o
  -6   0   5        2.76        6.11        2.34 o
  -5   0   5      110.01      111.92        2.48 o
  -4   0   5      152.79      149.79        3.06 o
  -3   0   5      356.79      362.40        4.01 o
  -2   0   5     1025.67      979.41        4.23 o
  -1   0   5     3461.07     3388.95        5.78 o
   0   0   5     1075.60     1097.72        4.17 o
   1   0   5       43.03       42.78        3.35 o
   2   0   5      532.16      542.46        3.22 o
   3   0   5      481.57      493.08        3.10 o
   4   0   5       45.10       42.74        2.19 o
   5   0   5       40.55       37.83        2.12 o
   6   0   5       50.74       45.63        2.15 o
   7   0   5       86.97       84.70        2.17 o
   8   0   5      101.64      107.14        2.64 o
   9   0   5        1.56        0.99        2.68 o
 -12   1   5       52.20       47.61        2.70 o
 -11   1   5       22.84       25.46        4.67 o
 -10   1   5       28.23       26.08        2.88 o
  -9   1   5      204.09      195.24        2.37 o
  -8   1   5       27.52       24.59        2.26 o
  -7   1   5       17.45       14.91        3.02 o
  -6   1   5      229.17      230.87        2.28 o
  -5   1   5        4.82       13.06        2.14 o
  -4   1   5        1.49        3.25        2.73 o
  -3   1   5      657.62      717.15        3.51 o
  -2   1   5      148.16      139.59        3.58 o
  -1   1   5     2518.54     2580.58        5.15 o
   0   1   5       15.87        1.36        3.36 o
   2   1   5       35.17       44.37        2.49 o
   3   1   5       -0.68        0.81        1.64 o
   4   1   5      435.92      435.46        3.03 o
   5   1   5      670.83      670.19        2.55 o
   6   1   5       42.19       37.20        2.13 o
   7   1   5       44.24       40.07        2.17 o
   8   1   5       16.93       15.69        2.19 o
   9   1   5       13.48       10.38        2.85 o
 -12   2   5       26.24       23.52        3.09 o
 -11   2   5        6.54        7.37        4.59 o
 -10   2   5       12.15        9.07        4.35 o
  -9   2   5     1003.61     1027.84        2.86 o
  -8   2   5       48.05       43.64        2.90 o
  -7   2   5      460.17      465.84        2.38 o
  -6   2   5       28.11       27.92        2.04 o
  -5   2   5      517.07      473.52        2.43 o
  -4   2   5     3702.12     3498.94        4.62 o
  -3   2   5     4389.54     4029.56        5.82 o
  -2   2   5       83.86       88.64        3.34 o
  -1   2   5      721.73      718.86        3.75 o
   0   2   5      697.08      755.97        3.57 o
   1   2   5       44.58       46.18        2.83 o
   2   2   5       55.20       69.13        2.75 o
   3   2   5       75.56       76.78        2.81 o
   4   2   5       46.83       52.77        2.72 o
   5   2   5       18.32       13.84        2.49 o
   6   2   5       93.17       90.18        2.64 o
   7   2   5       13.34       11.24        2.56 o
   8   2   5       50.80       55.74        2.91 o
 -12   3   5        2.78        0.71        2.44 o
 -11   3   5        2.00        1.96        4.21 o
 -10   3   5       30.47       28.03        2.77 o
  -9   3   5       35.42       37.95        1.98 o
  -8   3   5       56.87       43.54        2.37 o
  -7   3   5        2.86        0.06        1.96 o
  -6   3   5        1.54        0.23        1.99 o
  -5   3   5     1234.47     1282.96        3.06 o
  -4   3   5      204.04      182.04        2.46 o
  -3   3   5      803.20      749.77        2.92 o
  -2   3   5     1185.77     1210.25        3.91 o
  -1   3   5      115.39      149.27        3.02 o
   0   3   5     1632.01     1663.19        4.05 o
   1   3   5      452.14      474.93        3.14 o
   2   3   5       29.69       25.03        2.74 o
   3   3   5        3.34        0.88        3.81 o
   4   3   5      231.97      220.88        2.84 o
   5   3   5       -2.11        0.12        2.48 o
   6   3   5       34.90       30.77        3.77 o
   7   3   5        4.49       12.39        2.79 o
   8   3   5       54.80       69.72        2.96 o
 -12   4   5        3.68        3.47        2.44 o
 -10   4   5      113.07      103.90        2.49 o
  -9   4   5        9.06        7.13        1.94 o
  -8   4   5      586.46      561.44        2.71 o
  -7   4   5      146.09      144.35        2.14 o
  -6   4   5       27.75       23.82        2.19 o
  -5   4   5      454.24      478.36        2.51 o
  -4   4   5      855.77      872.95        2.85 o
  -3   4   5      382.90      352.92        2.58 o
  -2   4   5      212.50      218.25        2.98 o
  -1   4   5        6.44        0.08        2.85 o
   0   4   5      149.33      142.00        2.94 o
   1   4   5      514.43      504.88        3.24 o
   2   4   5      165.81      177.66        2.85 o
   3   4   5       10.10        7.67        2.78 o
   4   4   5      209.51      201.34        2.94 o
   5   4   5       50.14       49.43        3.78 o
   6   4   5       -3.52        0.00        3.87 o
   7   4   5        0.57        1.20        3.90 o
 -12   5   5       97.96       93.09        2.53 o
 -11   5   5      323.17      324.32        2.61 o
 -10   5   5      293.35      298.59        2.98 o
  -9   5   5      383.28      355.49        2.56 o
  -8   5   5       45.16       36.56        1.91 o
  -7   5   5      141.56      141.83        2.34 o
  -6   5   5     1169.14     1163.71        3.07 o
  -5   5   5      569.48      593.28        2.73 o
  -4   5   5      168.98      161.82        2.47 o
  -3   5   5        3.50        0.09        2.96 o
  -2   5   5     3198.70     3335.50        5.09 o
  -1   5   5      260.27      268.85        3.06 o
   0   5   5      607.00      601.33        3.40 o
   1   5   5        1.66        2.88        3.10 o
   2   5   5        0.67        4.81        1.60 o
   3   5   5       76.89       82.88        2.96 o
   4   5   5       96.55      104.58        2.73 o
   5   5   5       47.25       41.81        2.95 o
   6   5   5       11.83        8.84        2.95 o
 -12   6   5       52.24       40.32        2.22 o
 -11   6   5       47.25       42.23        2.51 o
 -10   6   5      545.43      523.78        2.32 o
  -9   6   5        4.55        3.08        2.32 o
  -8   6   5      164.24      164.49        2.34 o
  -7   6   5      381.40      411.07        2.50 o
  -6   6   5     1161.13     1189.60        3.14 o
  -5   6   5       59.48       61.85        2.44 o
  -4   6   5      304.03      313.06        2.58 o
  -3   6   5      216.17      223.84        2.67 o
  -2   6   5        4.67        2.18        2.94 o
  -1   6   5        1.31        1.20        3.05 o
   0   6   5        1.09        0.09        3.82 o
   1   6   5       55.18       42.29        2.91 o
   2   6   5       51.37       44.03        2.80 o
   3   6   5      163.08      156.88        2.94 o
   4   6   5       83.74       72.76        3.14 o
   5   6   5       11.90       15.61        3.08 o
 -12   7   5      275.35      267.86        2.45 o
 -11   7   5       21.04       25.09        2.46 o
 -10   7   5       43.76       45.63        2.45 o
  -9   7   5      222.83      222.24        3.19 o
  -8   7   5      381.22      377.44        2.53 o
  -7   7   5       81.78       80.96        2.43 o
  -6   7   5      361.45      367.33        2.64 o
  -5   7   5      138.75      135.17        2.43 o
  -4   7   5       16.83       18.69        2.43 o
  -3   7   5        6.28        5.73        2.34 o
  -2   7   5       -2.58        0.06        2.89 o
  -1   7   5      137.52      124.60        3.13 o
   0   7   5       38.39       31.36        2.90 o
   1   7   5       24.17       21.29        2.92 o
   2   7   5       29.21       27.19        2.73 o
   3   7   5       37.60       33.75        3.11 o
   4   7   5       91.10       99.44        3.31 o
 -11   8   5       38.85       35.61        2.62 o
 -10   8   5      108.08      105.96        2.55 o
  -9   8   5       55.98       55.67        3.13 o
  -8   8   5      132.19      137.45        2.52 o
  -7   8   5       59.00       53.96        2.51 o
  -6   8   5        5.94        5.18        2.36 o
  -5   8   5      286.53      288.64        2.69 o
  -4   8   5       27.46       30.22        2.50 o
  -3   8   5      658.28      662.44        2.94 o
  -2   8   5      144.78      145.44        2.50 o
  -1   8   5      150.58      147.44        3.09 o
   0   8   5       38.69       38.35        3.02 o
   1   8   5      320.65      329.41        3.34 o
   2   8   5       13.34       16.03        3.14 o
   3   8   5      207.91      214.32        3.49 o
 -11   9   5       12.77        5.43        2.79 o
 -10   9   5       35.87       35.19        2.73 o
  -9   9   5       34.92       38.78        3.34 o
  -8   9   5       14.12       11.31        2.65 o
  -7   9   5       25.78       26.12        2.60 o
  -6   9   5       32.61       26.17        2.50 o
  -5   9   5      135.36      134.06        2.67 o
  -4   9   5      106.66      111.33        2.66 o
  -3   9   5       59.22       54.60        2.51 o
  -2   9   5       70.95       65.02        2.54 o
  -1   9   5       18.14       16.08        3.25 o
   0   9   5       46.13       49.44        3.38 o
   1   9   5       28.35       30.85        3.34 o
   2   9   5       21.90       26.62        3.40 o
 -10  10   5        4.02        3.86        3.01 o
  -9  10   5      133.00      136.41        3.57 o
  -8  10   5       61.15       66.94        3.42 o
  -7  10   5      217.37      231.74        2.95 o
  -6  10   5      131.28      128.44        2.94 o
  -5  10   5       67.80       76.54        2.87 o
  -4  10   5       29.16       28.42        2.70 o
  -3  10   5      429.37      458.67        3.08 o
  -2  10   5        8.89        8.38        2.66 o
  -1  10   5       49.91       50.64        2.62 o
   0  10   5       37.69       45.60        3.61 o
  -8  11   5       24.91       29.18        3.75 o
  -7  11   5        3.42        2.12        3.19 o
  -6  11   5       58.48       62.02        3.15 o
  -5  11   5       64.75       74.98        3.16 o
  -4  11   5        2.38        0.56        3.02 o
  -3  11   5       -0.98        0.83        1.52 o
  -2  11   5        2.44        4.42        3.86 o
   0 -13   6       -2.61        0.11        4.72 o
   1 -13   6       76.22       81.76        4.69 o
   2 -13   6        0.68        0.32        2.51 o
   3 -13   6      117.43      127.20        4.23 o
   4 -13   6       11.50       19.98        4.48 o
   5 -13   6        5.29       10.81        4.14 o
   6 -13   6       79.56       84.88        4.35 o
  -2 -12   6       -0.57        0.33       12.23 o
  -1 -12   6       52.59       59.29        4.59 o
   0 -12   6       12.19        8.81        4.38 o
   1 -12   6       55.20       57.42        3.99 o
   2 -12   6       12.01        8.42        3.90 o
   3 -12   6       29.20       29.84        3.86 o
   4 -12   6       55.36       47.76        3.90 o
   5 -12   6      386.83      401.09        4.40 o
   6 -12   6       -4.86        0.00        3.96 o
   7 -12   6      124.92      107.60        3.01 o
   8 -12   6       74.29       67.42        3.10 o
  -4 -11   6       51.11       53.92        3.47 o
  -3 -11   6        4.54        2.49        3.47 o
  -2 -11   6       16.40       13.57        4.05 o
  -1 -11   6       -1.07        0.12        4.27 o
   0 -11   6       28.66       29.03        3.83 o
   1 -11   6       44.79       35.73        3.72 o
   2 -11   6        3.74        0.04        3.70 o
   4 -11   6       58.47       60.37        3.78 o
   5 -11   6        5.33        3.26        3.73 o
   6 -11   6       17.81       10.32        2.71 o
   7 -11   6       13.71        6.64        2.92 o
   8 -11   6       62.21       51.11        2.77 o
   9 -11   6       16.36       11.43        3.38 o
  -5 -10   6       14.74       10.00        3.06 o
  -4 -10   6        3.20        0.26        2.90 o
  -3 -10   6        3.18        2.68        3.11 o
  -2 -10   6      186.20      161.72        3.51 o
  -1 -10   6       62.85       58.98        4.16 o
   0 -10   6      311.95      314.71        4.11 o
   1 -10   6      242.26      232.42        4.30 o
   2 -10   6      264.29      260.30        4.33 o
   3 -10   6       36.20       27.44        4.03 o
   4 -10   6      835.38      779.41        3.25 o
   5 -10   6       24.11       19.22        2.61 o
   6 -10   6       -3.10        1.51        2.61 o
   7 -10   6      206.80      193.64        3.38 o
   8 -10   6      449.74      446.27        3.03 o
   9 -10   6       12.05       12.51        2.56 o
  -6  -9   6       77.60       72.77        3.64 o
  -5  -9   6       56.95       55.92        2.78 o
  -4  -9   6       26.28       21.33        2.76 o
  -3  -9   6       71.32       69.47        2.86 o
  -2  -9   6        5.97        0.22        3.93 o
  -1  -9   6      170.04      169.93        3.90 o
   0  -9   6      152.39      145.79        4.17 o
   1  -9   6      649.22      657.78        4.76 o
   2  -9   6       59.91       60.41        4.03 o
   3  -9   6       87.56       79.96        2.80 o
   4  -9   6       26.05       35.69        2.58 o
   5  -9   6       38.32       36.99        2.56 o
   6  -9   6       80.51       69.15        2.69 o
   7  -9   6       41.18       47.60        2.39 o
   8  -9   6       21.28       19.71        2.29 o
   9  -9   6       42.27       47.67        2.34 o
  10  -9   6        8.64        4.57        2.90 o
  -7  -8   6       77.78       79.04        3.35 o
  -6  -8   6      181.32      173.88        3.27 o
  -5  -8   6      330.10      324.61        5.03 o
  -4  -8   6      174.69      167.48        2.69 o
  -3  -8   6      272.61      261.59        2.86 o
  -2  -8   6     1721.31     1658.36        4.31 o
  -1  -8   6      143.99      148.89        3.36 o
   0  -8   6        9.70        7.58        4.19 o
   1  -8   6      148.37      157.70        3.84 o
   2  -8   6      455.49      450.03        3.13 o
   3  -8   6       42.89       34.81        2.64 o
   4  -8   6      377.59      362.29        3.47 o
   5  -8   6      196.39      195.37        2.79 o
   6  -8   6       18.11       14.96        3.19 o
   7  -8   6        7.78        5.91        2.41 o
   8  -8   6       93.29       90.06        2.15 o
   9  -8   6        2.41        0.00        2.11 o
  10  -8   6       -0.85        0.82        1.89 o
  -8  -7   6        0.91        2.96        1.36 o
  -7  -7   6       98.33       96.92        4.48 o
  -6  -7   6       29.17       23.70        2.94 o
  -5  -7   6      177.91      163.40        3.02 o
  -4  -7   6       35.87       30.30        2.55 o
  -3  -7   6        8.57        1.76        2.63 o
  -2  -7   6      112.49      112.63        2.88 o
  -1  -7   6      215.25      211.19        3.22 o
   0  -7   6       -1.84        0.14        4.00 o
   1  -7   6       -3.30        0.35        4.58 o
   2  -7   6       35.28       34.28        3.02 o
   3  -7   6      175.89      154.80        2.79 o
   4  -7   6      147.76      160.98        2.47 o
   5  -7   6      357.06      368.48        2.43 o
   6  -7   6       99.31      104.55        2.16 o
   7  -7   6      675.72      666.21        2.44 o
   8  -7   6        2.60        0.29        2.56 o
   9  -7   6       -3.23        0.68        2.91 o
  10  -7   6      108.20      108.59        2.72 o
  -9  -6   6        2.11        0.21        2.78 o
  -8  -6   6      211.07      228.73        3.44 o
  -7  -6   6       68.01       74.31        2.89 o
  -6  -6   6      192.62      181.25        2.90 o
  -5  -6   6      138.24      119.71        3.03 o
  -4  -6   6      584.47      592.59        3.48 o
  -3  -6   6      650.71      644.01        3.16 o
  -2  -6   6      364.79      363.46        3.01 o
  -1  -6   6        7.81       10.72        3.33 o
   0  -6   6      308.18      292.66        3.32 o
   1  -6   6     1634.91     1683.22        3.76 o
   2  -6   6       60.18       71.15        2.56 o
   3  -6   6       15.25       14.22        2.23 o
   4  -6   6      182.97      181.27        2.35 o
   5  -6   6        5.87       11.76        2.08 o
   6  -6   6      224.09      241.96        2.11 o
   7  -6   6       64.24       64.47        2.43 o
   8  -6   6        2.83        2.71        2.86 o
   9  -6   6      168.17      173.10        2.91 o
  10  -6   6       16.49       12.71        3.10 o
  -9  -5   6        7.68        8.92        2.51 o
  -8  -5   6       34.33       30.06        4.89 o
  -7  -5   6        3.13        1.25        2.32 o
  -6  -5   6      116.76      102.04        2.75 o
  -5  -5   6       -0.58        2.99        3.54 o
  -4  -5   6       25.80       13.07        2.85 o
  -3  -5   6       10.91       13.18        3.31 o
  -2  -5   6       65.38       55.26        2.59 o
  -1  -5   6      281.13      282.60        3.00 o
   0  -5   6        5.60        4.76        2.39 o
   1  -5   6     1388.93     1434.67        3.29 o
   2  -5   6       21.90       19.34        2.25 o
   3  -5   6       47.75       55.73        2.11 o
   4  -5   6      278.57      293.29        2.19 o
   5  -5   6      241.93      237.03        2.16 o
   6  -5   6      341.74      344.22        2.51 o
   7  -5   6      226.91      232.26        2.88 o
   8  -5   6       12.22       14.56        2.60 o
   9  -5   6       28.06       31.47        2.87 o
  10  -5   6      187.35      197.50        4.31 o
 -10  -4   6       11.58       13.43        2.64 o
  -9  -4   6      619.39      620.75        3.79 o
  -8  -4   6      311.23      309.40        3.36 o
  -7  -4   6        3.87        0.08        2.34 o
  -6  -4   6      129.07      142.44        2.49 o
  -5  -4   6      246.00      249.68        2.90 o
  -4  -4   6       88.15       89.54        4.12 o
  -3  -4   6       51.86       62.59        2.72 o
  -2  -4   6       62.01       64.52        2.81 o
  -1  -4   6      505.68      529.10        3.32 o
   0  -4   6      195.33      220.73        2.64 o
   1  -4   6      411.86      404.41        2.61 o
   2  -4   6      776.72      728.00        2.64 o
   3  -4   6       43.55       58.15        2.03 o
   4  -4   6      159.64      144.34        2.41 o
   5  -4   6      372.36      376.29        2.60 o
   6  -4   6       52.12       47.25        2.29 o
   7  -4   6       25.87       23.36        2.13 o
   8  -4   6      269.61      284.06        2.36 o
   9  -4   6      142.83      150.65        2.72 o
  10  -4   6       71.60       93.32        4.22 o
 -10  -3   6       80.27       82.22        5.23 o
  -9  -3   6       57.77       67.41        4.94 o
  -8  -3   6       19.63       21.50        2.39 o
  -7  -3   6      115.07      123.56        2.44 o
  -6  -3   6       26.86       25.91        2.51 o
  -5  -3   6     1137.59     1142.40        4.55 o
  -4  -3   6      122.86      127.04        2.66 o
  -3  -3   6      349.41      373.03        3.67 o
  -2  -3   6       39.14       39.52        3.53 o
  -1  -3   6        1.06        1.72        2.92 o
   0  -3   6     1211.31     1300.40        3.41 o
   1  -3   6      370.03      398.35        2.59 o
   2  -3   6        8.36        2.60        2.37 o
   3  -3   6      666.51      676.31        2.76 o
   4  -3   6     1052.93     1041.88        2.89 o
   5  -3   6       66.52       63.77        2.20 o
   6  -3   6      665.03      692.29        2.57 o
   7  -3   6        3.85        0.41        2.70 o
   8  -3   6        5.79        5.97        2.18 o
   9  -3   6       36.11       41.32        2.22 o
  10  -3   6       16.35       16.02        2.99 o
 -11  -2   6       40.69       27.90        2.67 o
 -10  -2   6       27.51       27.19        2.42 o
  -9  -2   6       65.41       56.86        3.17 o
  -8  -2   6      175.32      186.60        2.50 o
  -7  -2   6       58.72       63.01        2.44 o
  -6  -2   6        8.27        8.41        3.42 o
  -5  -2   6       65.11       68.33        2.73 o
  -4  -2   6      144.00      148.48        2.71 o
  -3  -2   6      556.13      541.45        3.35 o
  -2  -2   6      510.55      466.77        3.77 o
  -1  -2   6     2471.58     2438.63        5.11 o
   0  -2   6        7.15        0.07        2.96 o
   1  -2   6      114.15      107.69        2.77 o
   2  -2   6     1627.06     1666.50        3.44 o
   3  -2   6      607.66      639.09        2.56 o
   4  -2   6      538.04      527.55        2.50 o
   5  -2   6      313.05      322.84        2.37 o
   6  -2   6      298.88      302.49        2.33 o
   7  -2   6       18.48       14.57        2.06 o
   8  -2   6      211.33      223.06        2.85 o
   9  -2   6       99.87      115.55        2.90 o
 -11  -1   6       91.65       92.50        3.26 o
 -10  -1   6      112.30      103.37        3.08 o
  -9  -1   6       13.71        8.04        2.93 o
  -8  -1   6        4.19        0.00        3.03 o
  -7  -1   6       33.24       38.37        3.14 o
  -6  -1   6     2611.58     2621.27        4.32 o
  -5  -1   6        2.95        2.47        2.82 o
  -4  -1   6     1335.07     1333.50        3.70 o
  -3  -1   6      924.24      860.89        3.70 o
  -2  -1   6     1774.44     1840.82        5.76 o
  -1  -1   6       32.05       43.96        3.06 o
   0  -1   6     1120.55     1271.72        3.50 o
   1  -1   6       98.09      101.32        2.57 o
   2  -1   6       28.65       28.34        2.22 o
   3  -1   6       97.61      107.09        2.22 o
   4  -1   6     1697.39     1647.63        3.14 o
   5  -1   6       18.28       14.87        2.15 o
   6  -1   6       19.36       20.95        2.13 o
   7  -1   6        2.17        5.28        2.60 o
   8  -1   6       65.71       62.75        2.75 o
   9  -1   6       68.08       79.99        2.94 o
 -12   0   6        4.82        2.34        2.71 o
 -11   0   6       82.92       92.38        3.15 o
  -9   0   6       32.88       32.68        2.95 o
  -8   0   6       48.71       52.76        3.09 o
  -7   0   6     2120.88     2074.40        4.92 o
  -6   0   6        6.19        6.79        2.64 o
  -5   0   6      849.64      848.16        3.55 o
  -4   0   6      505.64      523.91        3.51 o
  -3   0   6     2000.51     1931.15        4.97 o
  -2   0   6     3081.20     2953.32        5.20 o
  -1   0   6      726.09      748.79        3.83 o
   0   0   6        0.85        5.48        1.70 o
   1   0   6      152.47      143.88        3.01 o
   2   0   6      470.95      524.62        3.09 o
   3   0   6       15.68        8.07        2.69 o
   4   0   6       90.14       97.29        2.21 o
   5   0   6        2.91        1.08        2.56 o
   6   0   6        3.77        2.19        2.03 o
   7   0   6       43.09       42.54        2.51 o
   8   0   6       -1.45        0.04        2.80 o
   9   0   6       45.65       47.68        3.03 o
 -12   1   6      237.31      241.94        3.48 o
 -11   1   6       77.67       69.56        2.98 o
 -10   1   6      367.29      347.97        2.41 o
  -9   1   6      252.70      268.35        2.47 o
  -8   1   6      151.03      138.98        3.09 o
  -7   1   6     1972.82     1946.35        3.60 o
  -6   1   6     1517.98     1489.60        3.21 o
  -5   1   6      202.46      229.59        2.59 o
  -4   1   6      142.54      148.12        2.65 o
  -3   1   6      198.10      216.08        2.92 o
  -2   1   6        9.34       15.23        2.92 o
  -1   1   6      196.60      235.67        3.18 o
   0   1   6      406.67      445.97        3.22 o
   1   1   6     1133.52     1094.83        3.46 o
   2   1   6      114.89      105.83        2.81 o
   3   1   6      109.76      102.63        2.68 o
   4   1   6       82.88       76.04        2.75 o
   5   1   6       17.80       12.87        2.13 o
   6   1   6       81.76       70.37        2.50 o
   7   1   6       92.09      102.86        2.74 o
   8   1   6       48.49       46.36        2.89 o
 -12   2   6        7.08        0.03        3.21 o
 -11   2   6       67.15       66.65        3.07 o
 -10   2   6       91.93       70.39        2.95 o
  -9   2   6       64.42       57.50        2.29 o
  -8   2   6      496.38      494.87        2.88 o
  -7   2   6      306.54      317.01        2.28 o
  -6   2   6        3.13        2.01        2.28 o
  -5   2   6        0.64        2.76        2.11 o
  -4   2   6      632.84      686.00        2.85 o
  -3   2   6        5.45       14.90        2.47 o
  -2   2   6      594.70      617.16        3.33 o
  -1   2   6        8.46        7.14        2.64 o
   0   2   6      171.53      175.27        2.86 o
   1   2   6      117.76      121.60        2.86 o
   2   2   6      686.01      662.20        3.27 o
   3   2   6      248.18      244.31        2.77 o
   4   2   6       88.33       82.96        2.70 o
   5   2   6       72.80       84.40        3.72 o
   6   2   6       16.36       12.55        2.63 o
   7   2   6       13.61       13.30        2.48 o
   8   2   6      111.57      139.21        3.12 o
 -12   3   6      132.77      133.20        3.31 o
 -11   3   6      107.71       98.48        3.10 o
 -10   3   6       99.12      103.83        2.34 o
  -9   3   6      520.97      524.65        2.75 o
  -8   3   6     1183.26     1203.67        2.71 o
  -7   3   6      466.51      457.08        2.33 o
  -6   3   6      310.32      319.21        2.59 o
  -5   3   6       21.44       23.16        2.25 o
  -4   3   6       58.06       63.43        2.28 o
  -3   3   6     1353.44     1336.70        3.67 o
  -2   3   6       31.82       35.01        2.65 o
  -1   3   6      315.66      310.40        2.93 o
   0   3   6      934.62      965.27        3.44 o
   1   3   6      797.22      796.48        3.30 o
   2   3   6      607.78      622.55        3.19 o
   3   3   6       24.43       22.57        2.64 o
   4   3   6      188.04      190.12        2.65 o
   5   3   6      425.64      424.98        3.88 o
   6   3   6       -2.08        0.28        3.85 o
   7   3   6      103.10      114.94        3.02 o
 -12   4   6       57.12       58.37        2.94 o
 -11   4   6        6.00        2.67        3.88 o
 -10   4   6      285.89      279.77        2.21 o
  -9   4   6       79.74       75.04        2.42 o
  -8   4   6      763.94      761.94        2.43 o
  -7   4   6       17.89       16.74        2.19 o
  -6   4   6       73.98       79.12        2.30 o
  -5   4   6      120.89      138.42        2.36 o
  -4   4   6       -0.22        2.18        3.09 o
  -3   4   6      437.74      446.63        3.18 o
  -2   4   6       32.76       22.65        2.83 o
  -1   4   6      608.99      610.85        3.36 o
   0   4   6      107.54       97.74        2.78 o
   1   4   6       59.92       62.26        2.87 o
   2   4   6      382.99      369.99        3.07 o
   3   4   6       97.63       99.60        2.71 o
   4   4   6       39.76       34.37        2.69 o
   5   4   6        7.71        0.00        2.71 o
   6   4   6       28.69       26.31        2.76 o
 -12   5   6       85.13       78.26        3.01 o
 -11   5   6        1.58        0.93        3.01 o
 -10   5   6       81.99       78.49        2.36 o
  -9   5   6       24.43       21.89        2.95 o
  -8   5   6       18.70       22.34        2.15 o
  -7   5   6       10.80        9.40        2.66 o
  -6   5   6      123.10      133.20        2.37 o
  -5   5   6     1224.11     1211.98        3.05 o
  -4   5   6       16.09       14.52        2.36 o
  -3   5   6      147.03      143.97        2.42 o
  -2   5   6        0.91        0.39        1.17 o
  -1   5   6       97.69      100.18        2.88 o
   0   5   6      108.99      106.90        2.75 o
   1   5   6      338.50      320.25        2.92 o
   2   5   6       23.30       24.92        2.65 o
   3   5   6        7.87        2.19        2.80 o
   4   5   6      318.61      314.68        3.03 o
   5   5   6      242.47      255.23        3.09 o
 -12   6   6        5.95       12.73        2.59 o
 -11   6   6        9.51        5.20        2.44 o
 -10   6   6        0.02        1.98        2.80 o
  -9   6   6       82.85       73.85        2.31 o
  -8   6   6        1.70        1.36        2.35 o
  -7   6   6      249.27      242.62        2.47 o
  -6   6   6       10.22       13.80        2.28 o
  -5   6   6       38.01       40.36        2.29 o
  -4   6   6       94.54       94.93        2.41 o
  -3   6   6       81.60       85.64        2.40 o
  -2   6   6      241.31      245.48        2.97 o
  -1   6   6       94.29       96.98        2.97 o
   0   6   6        3.54        0.55        2.86 o
   1   6   6       46.39       40.08        2.81 o
   2   6   6      137.12      141.69        2.91 o
   3   6   6       88.26       88.83        3.12 o
   4   6   6        2.67        1.20        2.28 o
   5   6   6       50.11       58.11        3.19 o
 -12   7   6       65.08       58.86        2.79 o
 -11   7   6      122.67      126.86        2.64 o
 -10   7   6       12.78       14.80        3.01 o
  -9   7   6      394.32      375.23        2.59 o
  -8   7   6       66.26       58.28        2.39 o
  -7   7   6      265.71      270.87        2.58 o
  -6   7   6      817.99      827.38        3.00 o
  -5   7   6     1509.06     1525.89        3.25 o
  -4   7   6       11.39        9.46        2.33 o
  -3   7   6      104.79      106.00        2.41 o
  -2   7   6      913.58      911.63        3.72 o
  -1   7   6      239.24      221.42        3.13 o
   0   7   6      257.93      222.73        3.17 o
   1   7   6       37.89       28.81        2.87 o
   2   7   6       33.83       32.19        3.09 o
   3   7   6        4.11        2.57        3.03 o
 -11   8   6        5.14        3.88        2.72 o
 -10   8   6      203.44      197.19        3.14 o
  -9   8   6        0.72        0.15        1.44 o
  -8   8   6      320.14      331.20        2.64 o
  -7   8   6        2.70        0.04        2.48 o
  -6   8   6       -2.18        0.06        2.39 o
  -5   8   6       15.85       13.61        2.43 o
  -4   8   6       -0.57        0.89        4.71 o
  -3   8   6       32.05       29.80        2.47 o
  -2   8   6        4.27        3.27        2.93 o
  -1   8   6       -0.27        2.02        3.93 o
   0   8   6      112.19      107.08        2.99 o
   1   8   6       15.10       11.72        3.09 o
   2   8   6       14.03        9.15        3.09 o
 -10   9   6        8.58        7.83        3.37 o
  -9   9   6      238.96      249.90        3.35 o
  -8   9   6      122.37      125.09        2.70 o
  -7   9   6       12.75        8.62        2.56 o
  -6   9   6      472.14      465.05        2.93 o
  -5   9   6       25.87       25.34        2.64 o
  -4   9   6       59.54       57.96        2.61 o
  -3   9   6        5.37        4.08        2.51 o
  -2   9   6      294.08      287.80        2.79 o
  -1   9   6       11.16       10.64        3.11 o
   0   9   6       13.86       16.81        3.31 o
   1   9   6        3.91        9.87        3.36 o
  -9  10   6       71.50       73.86        3.36 o
  -8  10   6        6.58        0.43        2.81 o
  -7  10   6        4.71        2.28        2.85 o
  -6  10   6       19.56       16.65        2.76 o
  -5  10   6       35.75       39.78        2.77 o
  -4  10   6        5.06        2.80        3.26 o
  -3  10   6       39.40       42.96        2.68 o
  -2  10   6       86.51       94.94        2.86 o
  -1  10   6       -0.58        0.14        2.03 o
  -7  11   6        3.01        0.01        3.16 o
  -6  11   6       69.19       80.09        3.13 o
  -5  11   6        3.97        2.07        2.99 o
  -4  11   6       53.29       55.12        3.01 o
   0 -13   7       57.28       62.36        4.82 o
   1 -13   7       38.11       39.03        4.27 o
   2 -13   7      129.32      131.31        4.71 o
   3 -13   7        7.19        5.32        4.11 o
   4 -13   7       -0.80        2.24        2.52 o
   5 -13   7       71.50       88.79        4.28 o
   6 -13   7      133.88      142.16        4.46 o
  -2 -12   7        6.76        4.14        5.06 o
  -1 -12   7      113.09      119.38        4.67 o
   0 -12   7       10.14        8.61        4.39 o
   2 -12   7       47.65       43.38        3.95 o
   3 -12   7        1.51        1.28        3.89 o
   6 -12   7       18.78       20.22        2.86 o
   7 -12   7       39.51       40.98        3.00 o
  -4 -11   7      187.61      197.17        3.61 o
  -3 -11   7        1.14        0.56        3.72 o
  -2 -11   7        3.75        1.36        3.45 o
  -1 -11   7      171.66      168.67        4.48 o
   2 -11   7        9.71        6.44        3.75 o
   5 -11   7       40.41       26.44        4.26 o
   6 -11   7       45.20       40.26        3.99 o
   7 -11   7       34.33       34.47        2.84 o
   8 -11   7        7.76        4.03        2.94 o
  -5 -10   7        0.93        2.28        1.62 o
  -4 -10   7        5.46        2.30        3.03 o
  -3 -10   7       38.51       36.17        3.09 o
  -2 -10   7        5.87        1.99        3.41 o
  -1 -10   7       27.86       26.85        4.11 o
   0 -10   7       22.77       26.41        4.48 o
   1 -10   7      176.95      181.77        4.28 o
   2 -10   7        3.42        0.00        4.01 o
   3 -10   7       23.01       22.01        3.66 o
   4 -10   7       17.61       11.45        3.79 o
   5 -10   7      466.89      414.18        4.24 o
   6 -10   7       21.67       24.06        3.79 o
   7 -10   7        9.34        7.81        2.84 o
   8 -10   7       95.27       99.01        2.71 o
   9 -10   7       92.94       89.31        2.70 o
  -6  -9   7       51.62       56.61        2.94 o
  -5  -9   7      214.08      202.18        2.95 o
  -4  -9   7       29.11       21.52        2.84 o
  -3  -9   7        3.28        0.02        2.79 o
  -2  -9   7       81.23       83.25        4.16 o
  -1  -9   7      457.85      456.68        4.05 o
   0  -9   7        3.63        0.44        4.00 o
   1  -9   7       56.44       59.97        4.05 o
   2  -9   7       27.95       22.68        4.04 o
   3  -9   7        8.79        2.17        2.71 o
   4  -9   7       10.83        9.15        2.55 o
   5  -9   7        1.02        0.04        4.06 o
   6  -9   7       15.69       16.51        2.65 o
   7  -9   7       93.97       93.22        2.42 o
   8  -9   7        9.50       10.08        2.34 o
   9  -9   7      112.33      115.84        2.50 o
  -7  -8   7       86.13       76.36        3.48 o
  -6  -8   7       17.02       13.40        2.75 o
  -5  -8   7       45.23       46.75        3.27 o
  -4  -8   7        2.86        5.19        2.60 o
  -3  -8   7       60.14       53.69        2.83 o
  -2  -8   7      133.95      136.86        3.05 o
  -1  -8   7      617.87      627.03        3.75 o
   0  -8   7       66.47       72.28        3.53 o
   1  -8   7       39.50       41.52        4.00 o
   2  -8   7      217.40      218.84        2.93 o
   3  -8   7        2.69        1.47        2.88 o
   4  -8   7      634.70      620.47        3.03 o
   5  -8   7        0.91        1.30        1.45 o
   6  -8   7      167.65      181.58        2.30 o
   7  -8   7       92.66       89.97        2.31 o
   8  -8   7      239.36      212.17        2.56 o
   9  -8   7       11.11        7.37        2.58 o
  -8  -7   7        1.31        1.43        2.80 o
  -7  -7   7      237.07      222.37        4.65 o
  -6  -7   7       74.57       75.55        4.27 o
  -5  -7   7       29.29       24.85        2.55 o
  -4  -7   7       30.52       34.29        2.55 o
  -3  -7   7      558.18      547.78        3.21 o
  -2  -7   7       26.88       31.33        2.71 o
  -1  -7   7        0.12        0.42        7.86 o
   0  -7   7       38.83       37.86        3.11 o
   1  -7   7     1822.03     1823.76        3.94 o
   2  -7   7        2.82        3.99        2.52 o
   3  -7   7      338.06      337.99        2.67 o
   4  -7   7       20.57       22.94        2.27 o
   5  -7   7       33.85       31.53        2.16 o
   6  -7   7      341.12      362.05        2.32 o
   7  -7   7      137.98      126.62        2.13 o
   8  -7   7       32.50       34.26        2.44 o
   9  -7   7       59.54       53.50        3.17 o
  10  -7   7       37.08       41.26        3.27 o
  -9  -6   7        1.31        1.01        2.72 o
  -8  -6   7       17.31       10.72        3.33 o
  -7  -6   7      238.49      237.21        3.46 o
  -6  -6   7      136.19      125.35        2.94 o
  -5  -6   7      175.40      151.10        4.22 o
  -4  -6   7       18.89       13.75        2.57 o
  -3  -6   7        1.45        0.43        3.63 o
  -2  -6   7      815.01      822.58        3.38 o
  -1  -6   7      912.88      940.99        3.58 o
   0  -6   7      337.43      337.58        3.10 o
   1  -6   7      974.05      962.77        3.14 o
   2  -6   7      982.39      974.21        2.98 o
   3  -6   7        4.24        0.01        2.19 o
   4  -6   7     2897.26     2838.29        3.60 o
   5  -6   7      346.63      353.12        2.22 o
   6  -6   7        5.64        4.74        2.26 o
   7  -6   7        5.93        1.27        3.22 o
   8  -6   7      138.72      142.76        2.44 o
   9  -6   7        7.01        0.71        2.45 o
  10  -6   7       14.92       18.39        3.23 o
  -9  -5   7       71.03       65.95        3.46 o
  -8  -5   7       36.22       33.65        3.37 o
  -7  -5   7       66.38       62.78        2.50 o
  -6  -5   7        3.51        1.74        2.53 o
  -5  -5   7      293.44      301.10        3.04 o
  -4  -5   7       54.08       64.31        3.48 o
  -3  -5   7      362.97      356.45        3.08 o
  -2  -5   7        0.56        0.51        3.40 o
  -1  -5   7      411.65      387.48        3.08 o
   0  -5   7      192.64      198.89        2.40 o
   1  -5   7       14.23       19.07        2.29 o
   2  -5   7     1267.20     1283.00        2.94 o
   3  -5   7       82.14       90.58        2.15 o
   4  -5   7      348.30      333.20        2.27 o
   5  -5   7       84.11       89.63        2.36 o
   6  -5   7      137.31      144.66        2.29 o
   7  -5   7       18.95       23.57        2.17 o
   8  -5   7       40.97       46.93        2.83 o
   9  -5   7        2.05        4.04        2.82 o
  10  -5   7        7.75        4.96        4.31 o
 -10  -4   7        5.38        3.32        3.65 o
  -9  -4   7       40.44       45.75        3.47 o
  -8  -4   7      522.21      508.34        3.83 o
  -7  -4   7        6.46        8.89        3.14 o
  -6  -4   7      284.66      301.81        2.75 o
  -5  -4   7      425.95      421.52        4.51 o
  -4  -4   7      283.34      278.96        3.15 o
  -3  -4   7      773.70      828.26        3.79 o
  -2  -4   7      826.55      876.01        3.61 o
  -1  -4   7       24.20       25.93        2.48 o
   0  -4   7      249.58      257.71        2.49 o
   1  -4   7      493.37      522.21        2.44 o
   2  -4   7      995.61      967.25        2.70 o
   3  -4   7      130.69      119.03        2.45 o
   4  -4   7       74.80       68.82        2.29 o
   5  -4   7       88.98       93.96        2.28 o
   6  -4   7      223.69      231.88        2.35 o
   7  -4   7      137.27      133.84        2.25 o
   8  -4   7        9.88        2.58        2.83 o
   9  -4   7       22.79       24.02        2.85 o
 -10  -3   7       26.64       18.37        3.40 o
  -9  -3   7      319.32      314.19        3.63 o
  -8  -3   7       68.94       57.08        2.59 o
  -7  -3   7       26.26       21.38        2.62 o
  -6  -3   7      723.92      698.64        4.51 o
  -5  -3   7      720.46      738.47        3.93 o
  -4  -3   7      852.42      849.48        3.31 o
  -3  -3   7        7.26        0.60        2.74 o
  -2  -3   7       81.52       75.90        2.88 o
  -1  -3   7       27.70       21.17        2.77 o
   0  -3   7     1530.41     1629.80        3.64 o
   1  -3   7       42.35       57.17        2.43 o
   2  -3   7       75.08       75.74        2.34 o
   3  -3   7      112.91      115.49        2.30 o
   4  -3   7       45.91       47.59        2.18 o
   5  -3   7       83.16       83.78        2.22 o
   6  -3   7       79.50       79.06        2.24 o
   7  -3   7      135.64      131.84        2.71 o
   8  -3   7        6.73       11.63        2.70 o
   9  -3   7        8.55        0.06        2.84 o
 -11  -2   7       69.13       69.83        3.73 o
 -10  -2   7       35.06       37.27        3.30 o
  -9  -2   7      376.75      378.22        2.72 o
  -8  -2   7      892.33      944.51        3.17 o
  -7  -2   7        4.72        2.10        3.45 o
  -6  -2   7      243.73      248.05        3.19 o
  -5  -2   7       73.11       81.29        2.65 o
  -4  -2   7      699.16      649.39        3.16 o
  -3  -2   7      149.09      161.08        2.81 o
  -2  -2   7     1173.47     1127.86        3.89 o
  -1  -2   7      232.57      254.60        3.02 o
   0  -2   7      735.49      752.60        3.09 o
   1  -2   7      154.08      179.75        2.38 o
   2  -2   7       71.73       83.58        2.20 o
   3  -2   7       69.02       73.72        2.18 o
   4  -2   7       45.31       41.59        2.20 o
   5  -2   7      250.54      251.27        2.66 o
   6  -2   7      145.63      139.12        2.71 o
   7  -2   7        6.06        4.99        2.62 o
   8  -2   7       21.61       25.14        2.62 o
   9  -2   7      110.41      119.58        3.18 o
 -11  -1   7      108.28      105.23        3.53 o
 -10  -1   7      296.08      279.50        2.77 o
  -9  -1   7        3.32        0.15        2.38 o
  -8  -1   7       17.15       13.68        3.26 o
  -7  -1   7       65.19       57.51        3.66 o
  -6  -1   7        6.76        4.42        3.20 o
  -5  -1   7     1751.34     1746.97        3.83 o
  -4  -1   7      263.57      273.84        2.71 o
  -3  -1   7       91.84       97.28        2.81 o
  -2  -1   7        8.51       10.15        3.06 o
  -1  -1   7     1269.24     1274.84        3.57 o
   0  -1   7       13.38       21.01        2.42 o
   1  -1   7      628.06      658.84        2.68 o
   2  -1   7      102.68      108.39        2.22 o
   3  -1   7       19.51       16.66        2.17 o
   4  -1   7       84.69       81.44        2.19 o
   5  -1   7       57.11       59.97        2.61 o
   6  -1   7      330.15      337.41        2.36 o
   7  -1   7        7.48        0.02        2.62 o
   8  -1   7       11.22       13.00        2.80 o
   9  -1   7       13.38       19.90        2.72 o
 -12   0   7       20.62       19.10        5.59 o
 -11   0   7       -2.17        0.81        2.62 o
 -10   0   7        2.31        0.49        2.50 o
  -9   0   7      212.37      194.39        3.30 o
  -8   0   7       49.38       44.07        3.21 o
  -7   0   7       22.35       20.69        2.73 o
  -6   0   7      237.47      242.37        2.74 o
  -5   0   7     1343.91     1331.92        3.57 o
  -4   0   7        5.39        5.08        3.19 o
  -3   0   7        9.29       15.32        2.80 o
  -2   0   7      667.81      635.09        3.48 o
  -1   0   7      429.46      502.97        3.17 o
   0   0   7     1352.82     1318.94        3.63 o
   1   0   7      101.94       99.61        2.62 o
   2   0   7      185.72      199.38        2.84 o
   3   0   7      300.96      296.13        2.30 o
   4   0   7       28.25       26.57        2.13 o
   5   0   7      727.13      738.97        2.52 o
   6   0   7       10.35        9.91        2.58 o
   7   0   7        5.69        3.38        2.67 o
   8   0   7       36.61       34.84        2.76 o
 -12   1   7       66.58       66.72        4.29 o
 -11   1   7       27.31       30.04        3.30 o
 -10   1   7       45.46       57.56        2.47 o
  -9   1   7        2.15        1.57        2.24 o
  -8   1   7        1.54        0.08        2.44 o
  -7   1   7      706.36      650.90        3.15 o
  -6   1   7      450.83      459.42        2.82 o
  -5   1   7      716.10      702.68        3.07 o
  -4   1   7       34.41       26.18        2.53 o
  -3   1   7      238.51      235.40        2.88 o
  -2   1   7        0.25        3.05        3.39 o
  -1   1   7       24.50       28.99        2.44 o
   0   1   7     2419.32     2447.14        4.18 o
   1   1   7      100.60      100.43        2.66 o
   2   1   7     1310.19     1293.87        3.64 o
   3   1   7        4.70        4.15        2.60 o
   4   1   7      164.09      160.30        2.78 o
   5   1   7       22.74       15.92        2.58 o
   6   1   7        7.38        3.48        2.49 o
   7   1   7        4.56        4.58        2.75 o
   8   1   7       39.00       46.85        3.04 o
 -12   2   7       11.01        3.32        4.16 o
 -11   2   7      296.12      287.97        3.45 o
 -10   2   7        6.98        3.70        2.42 o
  -9   2   7        9.90        5.05        3.07 o
  -8   2   7       32.81       31.84        2.14 o
  -7   2   7     1755.27     1760.83        3.47 o
  -6   2   7       94.72       96.83        2.44 o
  -5   2   7      261.04      253.14        2.50 o
  -4   2   7      377.13      415.95        2.66 o
  -3   2   7      931.81      946.15        3.34 o
  -2   2   7      510.92      517.80        3.06 o
  -1   2   7      968.72      977.22        3.28 o
   0   2   7       42.78       41.98        2.76 o
   1   2   7      386.66      372.65        3.09 o
   2   2   7     1517.45     1491.28        3.76 o
   3   2   7      392.30      370.35        2.94 o
   4   2   7      168.19      162.75        2.61 o
   5   2   7       57.39       61.44        3.41 o
   6   2   7       17.02       16.04        2.72 o
   7   2   7       11.70        7.49        2.91 o
 -12   3   7      123.93      121.45        3.36 o
 -11   3   7      212.75      205.95        3.40 o
 -10   3   7      143.55      154.95        3.18 o
  -9   3   7       90.50       97.52        2.56 o
  -8   3   7       49.88       47.25        2.34 o
  -7   3   7       54.52       55.52        2.33 o
  -6   3   7      605.86      618.06        2.73 o
  -5   3   7       20.03       12.96        2.26 o
  -4   3   7      696.88      678.81        2.75 o
  -3   3   7      238.79      212.41        2.84 o
  -2   3   7      570.54      595.60        3.11 o
  -1   3   7      280.70      295.99        2.94 o
   0   3   7      859.05      885.10        3.36 o
   1   3   7        7.60        7.62        2.54 o
   2   3   7       86.80       78.06        2.72 o
   3   3   7       73.30       75.42        2.70 o
   4   3   7       11.19       12.88        2.65 o
   5   3   7       33.05       42.29        3.48 o
   6   3   7       53.36       48.26        2.89 o
 -12   4   7        6.18        1.55        4.17 o
 -11   4   7      324.50      297.34        3.47 o
 -10   4   7       68.78       59.79        3.22 o
  -9   4   7       -1.84        0.06        2.87 o
  -8   4   7      348.44      354.07        2.46 o
  -7   4   7      695.77      708.59        2.68 o
  -6   4   7       52.42       61.79        2.28 o
  -5   4   7       29.12       17.98        2.30 o
  -4   4   7      757.41      774.61        2.71 o
  -3   4   7      326.44      348.35        2.93 o
  -2   4   7     1529.35     1515.57        3.81 o
  -1   4   7      814.74      833.82        3.44 o
   0   4   7       51.21       46.27        2.81 o
   1   4   7       11.03        8.24        2.64 o
   2   4   7      252.07      246.96        2.83 o
   3   4   7       -3.45        0.01        2.68 o
   4   4   7       29.17       29.22        2.74 o
   5   4   7       13.51        9.05        2.85 o
   6   4   7       53.00       59.36        3.11 o
 -12   5   7      209.30      208.94        3.30 o
 -11   5   7       86.86       84.47        3.12 o
 -10   5   7      310.93      340.75        4.86 o
  -9   5   7       13.84       13.63        2.81 o
  -8   5   7      122.67      125.61        2.30 o
  -7   5   7       92.33       96.14        2.74 o
  -6   5   7      120.43      128.27        2.40 o
  -5   5   7      246.24      245.68        2.45 o
  -4   5   7       60.02       49.64        2.32 o
  -3   5   7      146.56      155.84        2.91 o
  -2   5   7      223.77      232.10        2.99 o
  -1   5   7       19.74       20.52        2.65 o
   0   5   7       83.81       75.24        2.85 o
   1   5   7       56.32       52.89        2.81 o
   2   5   7      212.35      190.65        2.88 o
   3   5   7       73.59       76.17        2.78 o
   4   5   7       14.03        9.57        2.86 o
   5   5   7       31.15       21.49        3.04 o
 -12   6   7       65.31       57.93        2.85 o
 -11   6   7      261.24      265.58        2.66 o
 -10   6   7      293.99      287.13        3.34 o
  -9   6   7       16.24       11.54        2.35 o
  -8   6   7      614.89      588.35        2.71 o
  -7   6   7        6.24        0.77        3.19 o
  -6   6   7      124.59      122.61        2.41 o
  -5   6   7        0.40        1.21        2.94 o
  -4   6   7      555.10      553.84        2.63 o
  -3   6   7       61.26       57.51        2.92 o
  -2   6   7       26.62       30.16        2.78 o
  -1   6   7       10.38        5.39        2.66 o
   0   6   7       12.51        8.81        2.77 o
   1   6   7       87.63       81.38        2.77 o
   2   6   7        7.04        1.32        2.87 o
   3   6   7       76.93       80.05        2.93 o
   4   6   7        3.19        0.59        4.08 o
 -11   7   7       48.09       40.75        2.64 o
 -10   7   7        3.36        3.70        3.04 o
  -9   7   7       39.84       38.72        2.45 o
  -8   7   7       32.54       36.06        2.37 o
  -7   7   7       13.13       10.14        2.35 o
  -6   7   7       95.36       93.83        2.46 o
  -5   7   7      262.77      262.73        2.53 o
  -4   7   7      208.75      202.60        2.42 o
  -3   7   7       -1.28        0.64        2.28 o
  -2   7   7        1.75        0.44        3.02 o
  -1   7   7       63.87       63.46        2.86 o
   0   7   7      229.65      214.86        3.20 o
   1   7   7       88.76       82.66        2.99 o
   2   7   7       18.58       20.23        3.03 o
   3   7   7        2.85        1.94        3.18 o
 -11   8   7        3.23        2.49        2.73 o
 -10   8   7       13.54       13.89        3.30 o
  -9   8   7      191.64      198.35        2.63 o
  -8   8   7      250.56      268.11        2.68 o
  -7   8   7        3.88        4.70        2.40 o
  -6   8   7       51.04       50.67        2.47 o
  -5   8   7      284.37      296.85        2.72 o
  -4   8   7       14.64       12.52        2.40 o
  -3   8   7       32.86       39.49        2.45 o
  -2   8   7      200.82      209.47        3.19 o
  -1   8   7       17.25       15.22        3.03 o
   0   8   7       77.31       71.04        3.18 o
   1   8   7       25.96       19.88        3.23 o
   2   8   7       32.87       34.39        4.41 o
 -10   9   7       58.51       59.60        3.54 o
  -9   9   7      127.45      124.12        2.86 o
  -8   9   7       20.14       18.22        2.62 o
  -7   9   7       41.60       48.36        2.60 o
  -6   9   7       40.07       34.76        2.59 o
  -5   9   7      224.01      236.90        2.74 o
  -4   9   7       84.04       85.68        2.63 o
  -3   9   7       28.15       32.15        2.53 o
  -2   9   7       51.59       55.02        2.59 o
  -1   9   7       96.95       98.39        3.46 o
   0   9   7       64.85       73.58        3.42 o
  -9  10   7        9.53        9.95        5.62 o
  -8  10   7       19.87       19.73        2.85 o
  -7  10   7       19.66       16.98        2.87 o
  -6  10   7       23.48       30.62        2.78 o
  -5  10   7       14.05        8.98        2.77 o
  -4  10   7       22.20       30.29        2.80 o
  -3  10   7       -2.78        0.02        2.83 o
  -2  10   7       38.47       43.28        2.86 o
   1 -13   8       13.19       13.50        4.71 o
  -2 -12   8        2.66        0.16        5.06 o
   3 -12   8       22.81       17.07        3.97 o
   6 -12   8       27.23       21.53        4.18 o
   7 -12   8       72.51       73.41        3.12 o
  -4 -11   8        2.72        1.12        4.56 o
  -3 -11   8      203.02      192.16        3.94 o
  -2 -11   8       14.88       16.64        5.22 o
  -1 -11   8      130.61      124.82        4.49 o
   2 -11   8      455.13      457.58        4.75 o
   3 -11   8      191.91      188.73        4.09 o
   5 -11   8      113.97      111.66        4.40 o
   6 -11   8      273.44      249.89        4.29 o
   7 -11   8        3.44        0.00        4.11 o
   8 -11   8       31.74       29.95        3.00 o
  -5 -10   8        5.72        3.82        3.19 o
  -4 -10   8        2.34        3.85        3.88 o
  -3 -10   8       29.49       23.26        3.26 o
  -2 -10   8       22.74       18.33        3.39 o
  -1 -10   8      497.50      493.74        5.20 o
   0 -10   8       74.78       79.81        4.20 o
   1 -10   8       22.76       26.10        4.40 o
   2 -10   8        3.43        1.62        4.02 o
   3 -10   8       17.27       19.52        4.05 o
   4 -10   8      140.94      112.87        3.96 o
   5 -10   8        3.82        4.98        3.80 o
   6 -10   8       30.55       30.23        4.16 o
   7 -10   8        5.58        7.08        3.37 o
   8 -10   8        4.58        0.49        2.61 o
  -6  -9   8       66.33       71.04        3.02 o
  -5  -9   8       17.22       16.37        3.39 o
  -4  -9   8      519.36      474.99        3.30 o
  -3  -9   8       -2.31        0.05        3.21 o
  -2  -9   8       34.42       27.19        3.14 o
  -1  -9   8       18.94       17.02        3.37 o
   0  -9   8      418.35      430.80        4.70 o
   1  -9   8      150.25      157.37        4.50 o
   2  -9   8      711.99      734.06        4.87 o
   3  -9   8       22.89       22.48        2.71 o
   4  -9   8       14.92       14.85        3.12 o
   5  -9   8      293.90      272.53        3.90 o
   6  -9   8      255.41      243.14        2.83 o
   7  -9   8       17.95       14.17        3.41 o
   8  -9   8       22.76       26.69        2.66 o
   9  -9   8       38.49       43.59        3.00 o
  -7  -8   8       80.11       84.00        3.02 o
  -6  -8   8       -1.39        0.44        3.14 o
  -5  -8   8      203.12      199.46        2.93 o
  -4  -8   8        6.90        6.67        2.66 o
  -3  -8   8      101.37      104.60        2.78 o
  -2  -8   8        3.29        1.47        3.73 o
  -1  -8   8       24.94       24.25        3.52 o
   0  -8   8      100.92       95.03        3.85 o
   1  -8   8       58.24       61.92        3.34 o
   2  -8   8       23.81       24.43        2.66 o
   3  -8   8       22.37       20.63        2.50 o
   4  -8   8       41.09       40.08        2.39 o
   5  -8   8       26.32       22.56        2.28 o
   6  -8   8      305.25      312.61        2.85 o
   7  -8   8       -0.34        0.24        3.11 o
   8  -8   8       98.36      115.07        3.20 o
   9  -8   8       17.19        9.99        3.16 o
  -8  -7   8       51.26       45.29        2.91 o
  -7  -7   8       85.90       86.68        2.52 o
  -6  -7   8       53.64       49.84        3.48 o
  -5  -7   8      347.12      344.15        2.96 o
  -4  -7   8      668.98      660.44        3.16 o
  -3  -7   8        5.62        4.94        2.76 o
  -2  -7   8      118.60      112.40        3.40 o
  -1  -7   8      203.73      205.25        3.00 o
   0  -7   8      426.68      456.13        3.33 o
   1  -7   8        3.19        3.17        2.71 o
   2  -7   8       65.52       63.41        2.42 o
   3  -7   8      233.29      233.16        2.46 o
   4  -7   8      144.29      150.10        2.33 o
   5  -7   8      187.37      181.27        2.26 o
   6  -7   8      155.11      164.71        2.55 o
   7  -7   8       16.91       15.20        2.46 o
   8  -7   8        6.46        5.92        2.49 o
   9  -7   8       63.10       72.69        3.17 o
  -9  -6   8        2.30        0.01        2.94 o
  -8  -6   8       72.96       67.40        3.55 o
  -7  -6   8      140.17      158.57        3.69 o
  -6  -6   8      109.46      112.09        2.74 o
  -5  -6   8      117.21      113.49        3.61 o
  -4  -6   8        5.50        7.27        3.57 o
  -3  -6   8      111.59      109.41        3.71 o
  -2  -6   8      210.02      206.92        2.94 o
  -1  -6   8      491.96      525.14        3.16 o
   0  -6   8        5.89        3.86        2.30 o
   1  -6   8       -2.88        0.52        2.34 o
   2  -6   8      124.32      118.63        2.33 o
   3  -6   8      118.67      116.19        2.27 o
   4  -6   8       74.23       78.18        2.17 o
   5  -6   8       33.55       35.56        2.43 o
   6  -6   8       31.35       27.63        2.37 o
   7  -6   8        6.27        1.95        2.30 o
   8  -6   8      117.62      113.22        2.49 o
   9  -6   8       72.07       69.18        2.53 o
  -9  -5   8       67.21       61.90        3.84 o
  -8  -5   8       14.64       14.38        2.65 o
  -7  -5   8       61.16       60.23        2.74 o
  -6  -5   8        6.83        1.34        2.62 o
  -5  -5   8      350.58      323.26        4.29 o
  -4  -5   8       12.01        7.95        3.08 o
  -3  -5   8       59.11       60.67        2.98 o
  -2  -5   8       18.43       18.76        2.76 o
  -1  -5   8     1322.26     1299.36        3.73 o
   0  -5   8      178.11      182.82        2.41 o
   1  -5   8        5.53        4.07        2.17 o
   2  -5   8       -1.17        0.02        2.18 o
   3  -5   8      392.45      412.51        2.75 o
   4  -5   8      111.90      114.63        2.43 o
   5  -5   8        4.97        3.30        2.26 o
   6  -5   8      123.84      139.02        2.37 o
   7  -5   8      730.50      736.08        2.68 o
   8  -5   8       35.85       39.02        2.36 o
   9  -5   8      147.86      167.38        2.52 o
 -10  -4   8       15.31       16.26        3.83 o
  -9  -4   8        4.95        0.81        3.62 o
  -8  -4   8      137.88      139.49        2.88 o
  -7  -4   8      188.61      193.81        4.08 o
  -6  -4   8      125.94      137.25        4.33 o
  -5  -4   8      145.11      152.61        2.73 o
  -4  -4   8       18.99       12.94        2.63 o
  -3  -4   8        2.89        7.29        2.32 o
  -2  -4   8      137.31      142.16        2.78 o
  -1  -4   8      526.41      546.54        3.12 o
   0  -4   8       97.21       92.61        2.56 o
   1  -4   8      135.80      144.23        2.54 o
   2  -4   8      341.62      357.61        2.63 o
   3  -4   8      188.02      187.59        2.44 o
   4  -4   8      628.80      628.97        2.60 o
   5  -4   8       55.84       58.10        2.30 o
   6  -4   8        3.83        0.00        2.21 o
   7  -4   8       74.83       69.25        2.35 o
   8  -4   8       56.47       56.43        2.95 o
   9  -4   8       48.94       59.77        3.16 o
 -10  -3   8        3.52        4.67        4.03 o
  -9  -3   8       12.45        7.26        3.54 o
  -8  -3   8       29.76       28.10        2.85 o
  -7  -3   8      796.48      804.37        5.24 o
  -6  -3   8        4.53        4.83        3.92 o
  -5  -3   8       54.61       47.39        2.64 o
  -4  -3   8        7.79        5.81        2.75 o
  -3  -3   8     2440.19     2360.11        4.42 o
  -2  -3   8      339.35      308.07        3.05 o
  -1  -3   8       62.05       59.54        2.64 o
   0  -3   8      202.43      236.08        2.65 o
   1  -3   8      595.47      633.80        2.78 o
   2  -3   8      226.30      233.09        2.45 o
   3  -3   8      401.37      410.82        2.49 o
   4  -3   8      194.21      194.36        2.29 o
   5  -3   8      324.25      329.83        2.42 o
   6  -3   8      134.28      140.10        2.23 o
   7  -3   8      156.61      160.85        2.90 o
   8  -3   8       56.68       70.08        2.83 o
   9  -3   8        4.81        2.83        3.02 o
 -11  -2   8       76.86       80.61        3.92 o
 -10  -2   8        7.24        4.16        3.75 o
  -9  -2   8        9.37        7.25        2.75 o
  -8  -2   8       12.60        8.59        2.86 o
  -7  -2   8      715.71      656.12        4.43 o
  -6  -2   8       24.49       27.63        2.60 o
  -5  -2   8      236.02      244.53        2.81 o
  -4  -2   8      210.97      196.80        2.79 o
  -3  -2   8       43.38       46.31        2.64 o
  -2  -2   8     1753.83     1768.68        4.85 o
  -1  -2   8      189.18      196.13        2.66 o
   0  -2   8     1373.03     1380.51        3.30 o
   1  -2   8       72.00       65.77        2.33 o
   2  -2   8      129.51      138.35        2.31 o
   3  -2   8       90.03       90.60        2.28 o
   4  -2   8       92.96       94.73        2.27 o
   5  -2   8       20.04       19.47        2.60 o
   6  -2   8       34.07       33.94        2.77 o
   7  -2   8       -1.01        0.22        2.54 o
   8  -2   8       11.91       11.19        2.84 o
 -11  -1   8       16.13       10.97        3.58 o
 -10  -1   8        4.57        1.58        2.59 o
  -9  -1   8      294.13      287.72        2.84 o
  -8  -1   8        2.55        0.05        4.03 o
  -7  -1   8        3.97        0.05        2.58 o
  -6  -1   8     1058.10     1064.04        3.36 o
  -5  -1   8     2606.84     2572.51        4.26 o
  -4  -1   8      312.18      315.59        2.89 o
  -3  -1   8     1603.77     1587.12        3.76 o
  -2  -1   8       31.32       28.22        2.66 o
  -1  -1   8      388.90      383.47        2.67 o
   0  -1   8     1532.36     1596.36        3.28 o
   1  -1   8      422.79      441.88        2.51 o
   2  -1   8      669.34      666.25        2.60 o
   3  -1   8       11.34       12.39        2.07 o
   4  -1   8       10.44        7.70        2.12 o
   5  -1   8       14.57       11.61        2.72 o
   6  -1   8      308.61      317.25        2.91 o
   7  -1   8        6.85        0.34        2.72 o
   8  -1   8       17.33       18.21        2.93 o
 -11   0   8       96.06      113.11        4.04 o
 -10   0   8        1.02        0.01        3.39 o
  -9   0   8       12.55        9.35        3.51 o
  -8   0   8      998.44      973.17        3.52 o
  -7   0   8        0.35        3.76        2.67 o
  -6   0   8     2004.16     1965.70        3.80 o
  -5   0   8      110.07      112.69        2.74 o
  -4   0   8      718.87      705.69        4.11 o
  -3   0   8      173.35      177.44        2.78 o
  -2   0   8     1554.45     1532.78        3.76 o
  -1   0   8      133.19      123.26        2.79 o
   0   0   8      457.14      439.78        3.06 o
   1   0   8      203.02      209.66        2.86 o
   2   0   8      247.68      246.26        2.93 o
   3   0   8        0.03        0.94        2.72 o
   4   0   8       80.22       77.92        2.18 o
   5   0   8       41.46       39.40        2.17 o
   6   0   8      144.03      147.20        2.80 o
   7   0   8        8.36        2.33        2.77 o
   8   0   8        6.15        2.05        2.39 o
 -12   1   8        1.89        3.39        2.45 o
 -11   1   8      120.69      117.11        3.56 o
 -10   1   8      255.45      246.86        2.78 o
  -9   1   8      244.30      212.72        3.64 o
  -8   1   8       18.14       15.86        2.55 o
  -7   1   8      109.28      112.27        2.69 o
  -6   1   8      272.00      261.16        2.90 o
  -5   1   8       34.95       28.35        2.76 o
  -4   1   8     1482.63     1464.23        3.59 o
  -3   1   8      343.20      343.10        2.93 o
  -2   1   8       10.45       19.13        2.66 o
  -1   1   8      227.39      235.71        2.76 o
   0   1   8      164.07      154.40        2.82 o
   1   1   8       97.29      106.21        2.87 o
   2   1   8       14.08        7.44        2.64 o
   3   1   8        4.03        7.92        2.66 o
   4   1   8       -0.91        1.56        1.12 o
   5   1   8       18.25       15.62        2.64 o
   6   1   8       46.45       43.36        2.18 o
   7   1   8       43.37       44.27        2.92 o
 -12   2   8        6.75       18.31        4.19 o
 -11   2   8       13.71       10.87        2.60 o
 -10   2   8       11.33       12.97        3.32 o
  -9   2   8       94.53       77.90        2.65 o
  -8   2   8      225.45      205.83        2.56 o
  -7   2   8       43.13       46.46        2.39 o
  -6   2   8       95.45       98.30        2.54 o
  -5   2   8       47.87       43.03        2.47 o
  -4   2   8        1.12        3.13        2.34 o
  -3   2   8        4.63        0.27        2.64 o
  -2   2   8      346.60      347.56        2.91 o
  -1   2   8       66.38       61.32        2.75 o
   0   2   8      914.28      884.77        3.44 o
   1   2   8       53.89       50.31        2.79 o
   2   2   8        5.48        1.23        3.72 o
   3   2   8       13.41        8.95        2.64 o
   4   2   8       87.73       85.35        2.72 o
   5   2   8      120.73      119.27        2.79 o
   6   2   8       17.20       10.89        2.83 o
 -12   3   8      247.49      242.11        3.04 o
 -11   3   8       -1.18        0.06        2.44 o
  -9   3   8       32.91       31.45        2.39 o
  -8   3   8       64.58       63.74        2.37 o
  -7   3   8       80.00       85.61        2.32 o
  -6   3   8     1010.34     1034.36        2.98 o
  -5   3   8      401.04      397.63        2.67 o
  -4   3   8        2.13        3.91        2.28 o
  -3   3   8       27.11       18.93        2.65 o
  -2   3   8      441.69      443.74        2.99 o
  -1   3   8      665.92      684.65        3.20 o
   0   3   8       70.78       66.77        2.71 o
   1   3   8       47.76       46.19        2.66 o
   2   3   8        0.99        0.23        1.33 o
   3   3   8       29.03       31.72        2.68 o
   4   3   8       12.76        8.00        2.71 o
   5   3   8        6.49        1.17        2.81 o
   6   3   8       80.56       84.24        2.54 o
 -12   4   8        3.41        2.45        4.65 o
 -11   4   8       32.33       27.47        3.96 o
 -10   4   8       46.13       45.70        4.84 o
  -9   4   8       99.03      106.61        3.03 o
  -8   4   8       86.17      109.01        2.85 o
  -7   4   8      193.21      205.74        3.06 o
  -6   4   8       92.80       75.90        2.30 o
  -5   4   8      364.55      392.73        2.52 o
  -4   4   8      549.33      537.70        2.72 o
  -3   4   8        0.47        0.53        3.46 o
  -2   4   8       -1.18        1.04        2.92 o
  -1   4   8      322.50      305.31        2.90 o
   0   4   8      194.91      195.01        2.80 o
   1   4   8       -0.08        4.49        3.46 o
   2   4   8      310.81      299.53        2.95 o
   3   4   8      694.47      678.65        3.42 o
   4   4   8        1.45        0.23        2.95 o
   5   4   8      105.85      109.74        3.09 o
 -12   5   8        7.60        0.45        3.22 o
 -11   5   8      211.08      224.50        5.41 o
 -10   5   8      113.24      102.54        2.45 o
  -9   5   8       13.24       12.54        2.97 o
  -8   5   8       18.88       16.34        2.31 o
  -7   5   8      447.80      456.76        2.60 o
  -6   5   8       55.97       51.29        2.35 o
  -5   5   8       33.11       30.00        2.29 o
  -4   5   8      343.95      351.29        2.55 o
  -3   5   8        8.64        4.70        2.75 o
  -2   5   8        5.98        3.25        2.74 o
  -1   5   8      116.49      127.31        2.74 o
   0   5   8      197.36      189.85        2.84 o
   1   5   8      110.60      100.22        2.77 o
   2   5   8       35.89       32.20        2.89 o
   3   5   8        8.28        5.17        2.84 o
   4   5   8       11.77       12.08        2.98 o
 -11   6   8      124.76      114.61        3.32 o
 -10   6   8       45.19       49.30        2.45 o
  -9   6   8       29.68       26.13        2.34 o
  -8   6   8        5.14        0.22        2.33 o
  -7   6   8      924.74      938.48        2.93 o
  -6   6   8      386.25      417.59        2.60 o
  -5   6   8       49.52       48.37        2.34 o
  -4   6   8      117.12      108.04        2.35 o
  -3   6   8      338.08      333.56        3.17 o
  -2   6   8      429.37      407.60        3.03 o
  -1   6   8      379.85      371.40        3.14 o
   0   6   8       25.27       32.02        2.97 o
   1   6   8       16.62       16.23        2.77 o
   2   6   8       59.70       57.31        3.14 o
   3   6   8       67.24       67.18        3.05 o
 -11   7   8      109.76      107.89        3.38 o
 -10   7   8       94.64       93.94        2.69 o
  -9   7   8       53.88       62.31        2.36 o
  -8   7   8       48.90       45.32        2.37 o
  -7   7   8        9.42        9.04        2.37 o
  -6   7   8      169.18      173.90        2.42 o
  -5   7   8      218.39      219.63        2.46 o
  -4   7   8      147.22      134.66        2.33 o
  -3   7   8       67.20       55.73        2.43 o
  -2   7   8       -0.51        1.05        3.88 o
  -1   7   8       23.51       16.26        3.00 o
   0   7   8        7.27        0.16        3.05 o
   1   7   8       18.45        8.46        3.15 o
   2   7   8       29.18       29.91        3.34 o
 -10   8   8      305.06      317.62        2.89 o
  -9   8   8      109.49      111.99        2.66 o
  -8   8   8      296.15      297.09        2.71 o
  -7   8   8      364.88      373.55        2.73 o
  -6   8   8       31.48       34.21        2.54 o
  -5   8   8      465.72      470.64        2.81 o
  -4   8   8      436.37      443.68        2.73 o
  -3   8   8       19.81       22.55        2.42 o
  -2   8   8       34.19       35.69        3.12 o
  -1   8   8       21.85       15.72        3.00 o
   0   8   8       19.55       14.99        2.98 o
   1   8   8        9.03        5.84        4.44 o
  -9   9   8        1.57        0.08        2.86 o
  -8   9   8       13.49       10.75        2.62 o
  -7   9   8       29.91       32.62        2.61 o
  -6   9   8       15.29       16.51        2.62 o
  -5   9   8       57.79       61.61        2.60 o
  -4   9   8      280.66      290.76        2.81 o
  -3   9   8        8.22        6.53        2.68 o
  -2   9   8       45.23       45.42        2.70 o
  -1   9   8        2.28        1.15        3.38 o
  -7  10   8       29.22       34.15        2.86 o
  -6  10   8       10.31        3.98        2.80 o
  -5  10   8       14.31       18.26        2.91 o
  -4  10   8       11.33        7.29        2.86 o
   1 -12   9       23.68       14.52        4.45 o
   3 -12   9       61.03       49.87        4.07 o
   6 -12   9       24.53       25.98        4.33 o
  -3 -11   9       11.11        8.12        4.86 o
  -2 -11   9       22.49       21.11        4.58 o
  -1 -11   9       22.66       24.42        4.71 o
   0 -11   9      140.36      143.16        4.48 o
   1 -11   9        6.43        7.88        4.55 o
   2 -11   9      115.49      123.57        4.37 o
   3 -11   9      122.57      122.31        4.01 o
   4 -11   9      118.50      111.96        4.45 o
   5 -11   9       -0.95        0.58        2.24 o
   6 -11   9       36.31       31.84        4.12 o
   7 -11   9       33.72       39.22        4.26 o
  -5 -10   9        2.91        1.81        3.87 o
  -4 -10   9       24.25       20.69        3.93 o
  -3 -10   9      107.22      110.80        3.32 o
  -2 -10   9       82.37       80.49        3.46 o
  -1 -10   9      152.21      163.95        4.17 o
   0 -10   9      101.29      103.32        4.61 o
   1 -10   9       15.57       36.59        2.12 o
   2 -10   9       12.84        7.16        4.04 o
   3 -10   9       45.94       63.77        2.05 o
   4 -10   9       67.18       63.75        2.77 o
   5 -10   9      131.04      126.98        5.26 o
   6 -10   9        5.19        4.52        4.09 o
   7 -10   9      188.71      190.86        4.04 o
   8 -10   9      112.29      127.87        2.79 o
  -6  -9   9       12.64       10.71        3.13 o
  -5  -9   9       -2.62        1.24        3.62 o
  -4  -9   9       22.21       19.60        2.97 o
  -3  -9   9       87.30       84.62        3.04 o
  -2  -9   9       34.60       33.53        3.05 o
  -1  -9   9       48.67       49.01        3.23 o
   0  -9   9       -0.70        0.27        2.35 o
   1  -9   9        1.37        1.19        4.22 o
   2  -9   9      285.62      270.65        3.31 o
   3  -9   9      258.50      251.98        3.04 o
   4  -9   9       13.44       14.80        2.58 o
   5  -9   9        2.48        1.93        2.92 o
   6  -9   9      211.38      212.04        3.05 o
   7  -9   9       75.10       77.97        3.44 o
   8  -9   9      162.53      186.42        3.58 o
  -7  -8   9        8.45       11.25        2.91 o
  -6  -8   9        1.49        0.77        3.53 o
  -5  -8   9       20.69       19.66        2.92 o
  -4  -8   9       24.92       32.31        2.81 o
  -3  -8   9      332.25      331.58        3.12 o
  -2  -8   9        3.50        1.92        3.48 o
  -1  -8   9       11.83       12.76        3.60 o
   0  -8   9       45.78       45.57        2.98 o
   1  -8   9       71.89       72.40        3.01 o
   2  -8   9       -0.23        0.01        3.13 o
   3  -8   9       54.11       52.28        2.42 o
   4  -8   9       37.31       36.05        2.31 o
   5  -8   9      552.51      548.80        2.64 o
   6  -8   9       18.41       19.64        2.64 o
   7  -8   9       70.18       74.57        2.68 o
   8  -8   9       52.52       47.39        2.71 o
  -8  -7   9       44.29       39.14        2.98 o
  -7  -7   9       57.17       56.21        3.53 o
  -6  -7   9       27.30       21.84        3.77 o
  -5  -7   9        6.51        3.73        2.84 o
  -4  -7   9      200.49      204.87        3.02 o
  -3  -7   9       80.09       79.47        3.69 o
  -2  -7   9       57.31       51.73        2.81 o
  -1  -7   9       26.34       21.79        2.81 o
   0  -7   9     1047.42     1068.77        3.71 o
   1  -7   9      270.76      257.09        2.62 o
   2  -7   9      655.95      646.53        2.77 o
   3  -7   9       50.52       47.65        2.31 o
   4  -7   9       23.62       20.71        2.15 o
   5  -7   9      120.65      119.37        2.57 o
   6  -7   9       50.45       46.76        2.49 o
   7  -7   9        9.06        7.05        2.45 o
   8  -7   9        2.13        0.13        2.50 o
   9  -7   9       15.40       14.05        3.89 o
  -9  -6   9       13.73       11.85        4.49 o
  -8  -6   9        6.06        3.22        3.79 o
  -7  -6   9       21.07       16.14        2.85 o
  -6  -6   9       10.71       11.34        2.94 o
  -5  -6   9      476.11      469.24        3.58 o
  -4  -6   9       12.47       11.13        4.12 o
  -3  -6   9      132.36      131.22        3.09 o
  -2  -6   9      245.13      240.10        3.07 o
  -1  -6   9      313.67      333.38        3.04 o
   0  -6   9       69.45       71.18        2.40 o
   1  -6   9     1259.98     1277.49        3.09 o
   2  -6   9      416.48      427.98        2.42 o
   3  -6   9      135.21      128.05        2.20 o
   4  -6   9       84.57       83.03        2.52 o
   5  -6   9      101.81      102.64        2.35 o
   6  -6   9       99.29       98.77        2.38 o
   7  -6   9       13.00       14.44        2.38 o
   8  -6   9        2.94        1.76        2.50 o
   9  -6   9       16.81       16.02        4.43 o
  -9  -5   9      240.08      238.97        4.96 o
  -8  -5   9      130.12      174.07        2.70 o
  -7  -5   9      171.03      158.11        2.78 o
  -6  -5   9       46.01       51.07        2.61 o
  -5  -5   9       -1.57        1.14        4.03 o
  -4  -5   9     2165.75     2153.38        4.35 o
  -3  -5   9       51.21       61.06        2.95 o
  -2  -5   9       79.93       79.22        3.19 o
  -1  -5   9       40.96       49.60        2.78 o
   0  -5   9      609.58      603.41        2.65 o
   1  -5   9      395.41      387.67        2.77 o
   2  -5   9       39.72       36.73        2.42 o
   3  -5   9       19.93       18.93        2.40 o
   4  -5   9      103.77      111.68        2.42 o
   5  -5   9      147.88      141.78        2.36 o
   6  -5   9       10.04        5.03        2.32 o
   7  -5   9        1.79        1.89        2.24 o
   8  -5   9       23.67       22.80        2.51 o
 -10  -4   9       -3.14        0.00        4.72 o
  -9  -4   9        0.71        3.94        2.35 o
  -8  -4   9      184.96      186.81        2.85 o
  -7  -4   9      444.89      446.33        2.96 o
  -6  -4   9       14.72        8.65        3.67 o
  -5  -4   9      159.55      149.94        2.86 o
  -4  -4   9      187.27      206.51        2.79 o
  -3  -4   9       33.73       34.48        2.82 o
  -2  -4   9      502.98      517.40        3.23 o
  -1  -4   9        4.11        0.23        2.66 o
   0  -4   9      301.71      300.20        2.72 o
   1  -4   9       -0.91        0.12        1.82 o
   2  -4   9      144.98      140.40        2.42 o
   3  -4   9      214.50      214.19        2.46 o
   4  -4   9      113.17      109.43        2.30 o
   5  -4   9       78.06       73.61        2.17 o
   6  -4   9        8.53        6.33        2.07 o
   7  -4   9       13.82       16.79        2.25 o
   8  -4   9       76.73       84.40        2.42 o
 -10  -3   9      368.64      369.36        3.03 o
  -9  -3   9       71.29       74.49        3.93 o
  -8  -3   9      279.63      270.40        2.84 o
  -7  -3   9        2.01        0.30        3.68 o
  -6  -3   9      162.60      149.75        2.69 o
  -5  -3   9      407.76      398.64        2.91 o
  -4  -3   9       -0.67        0.91        1.88 o
  -3  -3   9      292.23      299.05        2.91 o
  -2  -3   9       65.52       54.63        2.70 o
  -1  -3   9      696.35      702.40        3.19 o
   0  -3   9      139.11      147.58        2.52 o
   1  -3   9      103.94       97.35        2.35 o
   2  -3   9      130.81      127.47        2.32 o
   3  -3   9      340.94      342.46        2.52 o
   4  -3   9      637.44      635.30        2.58 o
   5  -3   9       45.68       47.83        2.15 o
   6  -3   9       51.44       49.74        2.26 o
   7  -3   9      151.92      145.70        2.44 o
   8  -3   9       24.05       20.43        2.42 o
 -11  -2   9      138.48      142.91        5.16 o
 -10  -2   9       32.47       33.06        3.71 o
  -9  -2   9       94.82       87.28        2.73 o
  -8  -2   9      191.88      161.06        3.90 o
  -7  -2   9       21.82       16.77        2.60 o
  -6  -2   9     1199.67     1170.41        3.44 o
  -5  -2   9      168.10      168.01        2.77 o
  -4  -2   9       -0.92        0.16        1.36 o
  -3  -2   9        6.29        8.04        2.88 o
  -2  -2   9     1007.29      990.87        3.77 o
  -1  -2   9       36.70       46.57        2.54 o
   0  -2   9      197.29      191.64        2.43 o
   1  -2   9       13.71       10.50        2.23 o
   2  -2   9       38.03       39.17        2.25 o
   3  -2   9       92.84       91.04        2.27 o
   4  -2   9       14.10       13.63        2.15 o
   5  -2   9        3.04        0.82        2.13 o
   6  -2   9       69.37       73.76        2.26 o
   7  -2   9        8.44        5.71        2.79 o
   8  -2   9        3.01        0.17        2.68 o
 -11  -1   9      209.41      203.29        4.87 o
 -10  -1   9      352.04      322.32        2.87 o
  -9  -1   9       43.84       47.90        3.42 o
  -8  -1   9       32.04       33.35        2.42 o
  -7  -1   9      616.81      618.26        3.02 o
  -6  -1   9       34.86       26.76        2.69 o
  -5  -1   9      286.30      287.49        2.88 o
  -4  -1   9        8.93        3.74        2.63 o
  -3  -1   9      470.46      455.81        2.99 o
  -2  -1   9      227.66      223.58        2.75 o
  -1  -1   9       11.81       12.10        2.36 o
   0  -1   9       10.35       15.55        2.30 o
   1  -1   9      609.10      590.65        2.63 o
   2  -1   9       14.84       12.47        2.22 o
   3  -1   9      903.48      917.03        2.70 o
   4  -1   9       60.74       49.47        2.09 o
   5  -1   9       74.72       69.77        2.13 o
   6  -1   9       64.78       64.66        2.75 o
   7  -1   9      137.73      143.11        2.83 o
 -11   0   9        7.96        3.55        4.11 o
 -10   0   9        2.64        0.94        2.68 o
  -9   0   9       66.32       60.96        3.79 o
  -8   0   9       16.93       16.28        2.44 o
  -7   0   9      218.25      210.79        2.75 o
  -6   0   9       54.26       47.06        2.74 o
  -5   0   9       20.82       12.19        2.77 o
  -4   0   9        5.93        7.56        2.35 o
  -3   0   9      105.72      107.74        2.74 o
  -2   0   9      262.48      299.97        2.75 o
  -1   0   9       86.70       78.38        2.73 o
   0   0   9       24.79       28.16        2.73 o
   1   0   9        3.45        0.80        2.70 o
   2   0   9        4.34        6.05        2.10 o
   3   0   9       10.75       13.30        2.20 o
   4   0   9      228.19      229.80        2.29 o
   5   0   9        3.92        0.09        2.17 o
   6   0   9       40.66       45.70        2.20 o
   7   0   9       13.49       15.24        2.97 o
 -12   1   9        7.04        1.58        3.90 o
 -11   1   9       15.19        7.20        3.96 o
 -10   1   9      123.40       98.95        3.56 o
  -9   1   9      126.28      113.43        2.67 o
  -8   1   9      104.28       99.36        2.51 o
  -7   1   9     1215.27     1188.89        3.42 o
  -6   1   9      177.30      179.08        3.02 o
  -5   1   9       47.04       43.88        2.81 o
  -4   1   9       12.25       11.26        2.49 o
  -3   1   9     1637.41     1622.89        3.79 o
  -2   1   9       66.16       67.21        2.75 o
  -1   1   9        5.17        0.18        2.70 o
   0   1   9      462.60      442.17        2.93 o
   1   1   9     3803.30     3719.11        4.90 o
   2   1   9       19.23       19.12        2.68 o
   3   1   9      520.45      520.48        2.93 o
   4   1   9       62.94       53.62        2.11 o
   5   1   9       17.13       19.74        2.21 o
   6   1   9      202.38      216.82        2.42 o
 -12   2   9       11.59        5.59        4.32 o
 -11   2   9       86.73      102.42        3.66 o
  -9   2   9       57.87       55.83        2.64 o
  -8   2   9       48.55       48.62        2.55 o
  -7   2   9       27.74       21.39        2.53 o
  -6   2   9      161.87      153.85        2.59 o
  -5   2   9       12.35       18.17        2.46 o
  -4   2   9      456.58      490.88        2.73 o
  -3   2   9        6.59        3.28        2.65 o
  -2   2   9      208.69      205.58        2.79 o
  -1   2   9        9.76        5.09        2.70 o
   0   2   9      275.54      276.03        2.93 o
   1   2   9      211.32      204.26        2.82 o
   2   2   9       34.60       35.55        2.65 o
   3   2   9      173.19      160.81        2.78 o
   4   2   9        8.58        6.45        2.57 o
   5   2   9        1.90        2.08        3.14 o
   6   2   9       56.35       53.18        2.50 o
 -12   3   9       11.95       16.79        4.30 o
 -10   3   9      171.60      153.04        2.85 o
  -9   3   9     1037.01     1059.41        3.19 o
  -8   3   9      148.86      159.64        2.53 o
  -7   3   9       90.20       80.09        2.40 o
  -6   3   9      719.21      701.93        2.85 o
  -5   3   9      772.18      809.16        2.85 o
  -4   3   9      750.04      740.18        2.84 o
  -3   3   9      627.87      623.55        3.10 o
  -2   3   9       23.71       22.34        2.66 o
  -1   3   9       51.86       50.49        2.66 o
   0   3   9      232.57      227.48        2.80 o
   1   3   9       -0.72        0.18        1.55 o
   2   3   9      107.74      112.06        2.78 o
   3   3   9       27.21       23.01        2.61 o
   4   3   9       30.72       28.36        2.82 o
   5   3   9        3.26        1.34        2.42 o
 -12   4   9       80.71       87.00        4.41 o
 -10   4   9        1.46        1.14        3.40 o
  -9   4   9       55.52       55.58        3.16 o
  -8   4   9      158.57      149.18        3.06 o
  -7   4   9      118.19      122.72        2.88 o
  -6   4   9       62.91       51.15        2.28 o
  -5   4   9      144.09      152.63        2.36 o
  -4   4   9        0.53        3.25        2.97 o
  -3   4   9      119.48      109.54        2.70 o
  -2   4   9       68.02       76.43        2.65 o
  -1   4   9       16.54       13.64        2.62 o
   0   4   9      199.07      197.52        2.82 o
   1   4   9        4.66        0.24        2.68 o
   2   4   9       11.39        8.64        2.72 o
   3   4   9       18.09       13.81        2.95 o
   4   4   9      119.41      127.26        3.07 o
 -11   5   9      176.12      178.77        5.19 o
 -10   5   9      553.73      556.30        2.89 o
  -9   5   9      289.17      284.08        3.40 o
  -8   5   9      186.49      192.08        2.48 o
  -7   5   9       86.01       77.71        2.31 o
  -6   5   9      482.83      487.69        2.65 o
  -5   5   9        4.70        1.16        2.25 o
  -4   5   9      195.55      192.90        2.41 o
  -3   5   9       16.50       13.35        2.74 o
  -2   5   9       17.55       13.99        2.87 o
  -1   5   9      170.18      164.78        2.95 o
   0   5   9      217.32      206.06        2.86 o
   1   5   9       46.33       39.86        2.77 o
   2   5   9        5.05        0.63        2.81 o
   3   5   9        3.80        3.71        2.95 o
 -11   6   9        2.81        0.44        4.90 o
 -10   6   9       -4.32        0.06        2.48 o
  -9   6   9       12.03       13.95        2.53 o
  -8   6   9       25.89       25.06        2.47 o
  -7   6   9       22.84       23.62        2.31 o
  -6   6   9      283.87      263.00        2.47 o
  -5   6   9        9.30        7.15        2.27 o
  -4   6   9       81.03       76.84        2.26 o
  -3   6   9       11.84        6.99        2.81 o
  -2   6   9       50.78       47.56        3.00 o
  -1   6   9      115.53      108.67        2.95 o
   0   6   9       30.90       26.30        2.82 o
   1   6   9       17.04       13.93        2.86 o
   2   6   9       19.19       18.57        2.98 o
 -10   7   9      293.41      314.90        2.78 o
  -9   7   9       11.89        7.63        2.56 o
  -8   7   9        9.70        4.02        2.47 o
  -7   7   9       42.59       42.52        2.38 o
  -6   7   9       80.36       76.16        2.47 o
  -5   7   9        6.65        5.29        2.44 o
  -4   7   9        9.16        6.31        2.36 o
  -3   7   9       12.02       12.17        2.32 o
  -2   7   9      142.07      128.50        3.16 o
  -1   7   9       11.54        6.88        3.09 o
   0   7   9        3.65        0.12        3.04 o
   1   7   9       -4.54        0.30        3.19 o
 -10   8   9        6.56        4.49        2.78 o
  -9   8   9       38.55       32.60        2.68 o
  -8   8   9       31.49       34.05        2.59 o
  -7   8   9       67.11       80.84        2.58 o
  -6   8   9       61.79       63.43        2.56 o
  -5   8   9       27.92       33.88        2.54 o
  -4   8   9        2.96        3.97        2.17 o
  -3   8   9      168.19      181.61        2.70 o
  -2   8   9       -1.21        0.13        3.21 o
  -1   8   9      149.20      141.89        3.44 o
  -8   9   9       36.01       39.32        2.76 o
  -7   9   9       47.61       55.73        2.63 o
  -6   9   9        5.31        3.85        3.67 o
  -5   9   9        0.85        1.45        1.35 o
  -4   9   9        5.05        1.40        2.71 o
  -3   9   9       86.74      100.74        2.76 o
  -1 -12  10       -1.96        0.97        5.08 o
   1 -12  10      102.54      120.78        4.71 o
   5 -12  10        5.96        5.71        4.69 o
  -3 -11  10       17.02       16.77        5.11 o
  -2 -11  10       15.10       12.19        4.28 o
  -1 -11  10       67.65       65.27        5.20 o
   0 -11  10        7.80        5.38        4.70 o
   1 -11  10       -2.56        0.07        4.30 o
   2 -11  10        3.20        2.36        4.25 o
   4 -11  10        5.84        0.11        2.82 o
   5 -11  10        0.99        0.35        1.38 o
   6 -11  10       16.80       15.77        4.62 o
  -5 -10  10        6.72        2.13        4.04 o
  -4 -10  10       21.41       27.04        3.30 o
  -3 -10  10       84.19       83.08        3.38 o
  -2 -10  10      252.93      251.94        3.69 o
  -1 -10  10       26.54       26.21        3.71 o
   0 -10  10      293.58      297.14        5.47 o
   1 -10  10       65.93       69.18        4.54 o
   2 -10  10       -2.81        0.66        4.44 o
   3 -10  10      171.47      159.10        3.01 o
   4 -10  10      165.07      151.25        3.66 o
   5 -10  10       11.88        6.63        4.09 o
   6 -10  10        9.23        1.80        3.98 o
   7 -10  10       -3.17        0.26        3.74 o
  -6  -9  10       57.75       50.45        3.48 o
  -5  -9  10       12.68       12.72        3.18 o
  -4  -9  10       27.67       25.43        3.13 o
  -3  -9  10      157.82      155.33        3.24 o
  -2  -9  10      159.10      164.78        3.17 o
  -1  -9  10      128.91      130.40        3.85 o
   0  -9  10       46.40       52.64        3.88 o
   1  -9  10       18.11       16.97        3.21 o
   2  -9  10      393.88      390.33        2.97 o
   3  -9  10       14.20        9.82        2.58 o
   4  -9  10      181.96      171.85        2.63 o
   5  -9  10        0.06        0.11        3.73 o
   6  -9  10       20.97       17.90        2.81 o
   7  -9  10       61.47       71.45        2.97 o
  -7  -8  10       34.78       26.29        3.49 o
  -6  -8  10      590.23      583.42        4.09 o
  -5  -8  10       20.42       20.96        3.21 o
  -4  -8  10       29.35       25.27        3.06 o
  -3  -8  10       24.80       22.93        3.76 o
  -2  -8  10       51.26       49.30        3.66 o
  -1  -8  10       90.95       88.82        2.99 o
   0  -8  10       19.48       18.43        2.92 o
   1  -8  10       10.74        8.92        2.38 o
   2  -8  10        4.97        2.11        2.33 o
   3  -8  10      209.50      191.47        2.48 o
   4  -8  10      150.46      150.87        2.35 o
   5  -8  10       19.08       18.79        2.65 o
   6  -8  10      100.70      111.62        2.63 o
   7  -8  10       34.76       34.60        2.77 o
   8  -8  10       49.86       55.56        2.85 o
  -8  -7  10       50.13       46.89        3.39 o
  -7  -7  10      132.35      126.27        4.22 o
  -6  -7  10       15.17       14.55        3.85 o
  -5  -7  10       32.24       30.65        2.96 o
  -4  -7  10      347.98      357.05        5.05 o
  -3  -7  10       83.73       90.32        3.03 o
  -2  -7  10      282.70      291.10        3.15 o
  -1  -7  10       10.19        7.27        2.78 o
   0  -7  10        3.23        6.51        2.77 o
   1  -7  10       30.92       30.50        2.25 o
   2  -7  10       -1.14        0.27        2.23 o
   3  -7  10      252.84      243.35        2.32 o
   4  -7  10       26.72       25.78        2.49 o
   5  -7  10       15.59       16.16        2.54 o
   6  -7  10        3.58        3.16        2.41 o
   7  -7  10       99.13      100.81        2.56 o
   8  -7  10       63.53       69.21        2.67 o
  -8  -6  10       26.10       23.33        4.10 o
  -7  -6  10      313.40      309.03        3.04 o
  -6  -6  10       14.06       10.15        4.06 o
  -5  -6  10       27.30       54.23        2.67 o
  -4  -6  10        2.99        8.62        2.85 o
  -3  -6  10      386.35      377.46        3.24 o
  -2  -6  10       23.56       20.01        2.87 o
  -1  -6  10       27.78       29.93        2.77 o
   0  -6  10       17.28       15.82        2.33 o
   1  -6  10      913.97      924.77        3.26 o
   2  -6  10      260.63      264.84        2.75 o
   3  -6  10        8.10        9.25        2.29 o
   4  -6  10      123.67      132.07        2.45 o
   5  -6  10      299.65      299.33        2.60 o
   6  -6  10       18.25       10.27        2.36 o
   7  -6  10       14.54       14.26        2.45 o
   8  -6  10       13.60       12.45        2.53 o
  -9  -5  10        9.47        6.21        4.20 o
  -8  -5  10      131.75      124.00        3.02 o
  -7  -5  10        8.71        6.82        3.74 o
  -6  -5  10       40.00       37.69        4.10 o
  -5  -5  10       17.70       17.08        2.84 o
  -4  -5  10       83.94       75.51        2.96 o
  -3  -5  10      409.86      431.29        3.27 o
  -2  -5  10       18.15       19.63        2.95 o
  -1  -5  10      200.33      195.83        2.91 o
   0  -5  10        3.53        5.54        2.59 o
   1  -5  10      359.62      357.49        2.84 o
   2  -5  10       16.70       15.38        2.44 o
   3  -5  10        3.28        0.21        2.27 o
   4  -5  10      127.95      123.11        2.37 o
   5  -5  10       -0.74        0.48        1.09 o
   6  -5  10       23.26       19.33        2.36 o
   7  -5  10       62.03       63.61        2.35 o
   8  -5  10       77.39       87.68        2.59 o
 -10  -4  10       -0.02        4.29        1.97 o
  -9  -4  10      160.92      160.14        4.19 o
  -8  -4  10       67.54       63.32        2.90 o
  -7  -4  10      120.07      132.89        3.90 o
  -6  -4  10        2.18        2.79        2.57 o
  -5  -4  10       27.52       19.86        2.58 o
  -4  -4  10      133.32      139.12        2.74 o
  -3  -4  10      209.79      209.47        3.00 o
  -2  -4  10      422.53      433.09        3.27 o
  -1  -4  10      356.21      361.24        2.95 o
   0  -4  10       36.33       34.67        2.51 o
   1  -4  10     1429.82     1452.27        3.27 o
   2  -4  10      203.98      191.69        2.58 o
   3  -4  10       34.76       29.13        2.36 o
   4  -4  10      224.03      221.74        2.43 o
   5  -4  10      264.43      262.80        2.41 o
   6  -4  10        4.36        1.12        2.21 o
   7  -4  10       20.35       18.72        2.33 o
   8  -4  10      109.64      111.95        2.57 o
 -10  -3  10       67.29       65.55        4.21 o
  -9  -3  10       84.16       80.16        2.83 o
  -8  -3  10       10.96        2.22        3.80 o
  -7  -3  10       11.55        5.88        2.58 o
  -6  -3  10        4.33        1.34        2.43 o
  -5  -3  10        5.62        2.26        2.61 o
  -4  -3  10     2046.52     2048.08        4.05 o
  -3  -3  10      278.19      252.90        2.99 o
  -2  -3  10      386.87      394.76        3.60 o
  -1  -3  10      124.16      122.50        2.63 o
   0  -3  10      200.05      193.46        2.50 o
   1  -3  10      142.03      148.77        2.46 o
   2  -3  10      364.03      360.32        2.55 o
   3  -3  10       26.14       21.99        2.29 o
   4  -3  10       92.49       87.55        2.26 o
   5  -3  10        3.69        0.10        2.13 o
   6  -3  10       80.49       91.66        2.29 o
   7  -3  10       44.91       49.98        2.45 o
 -10  -2  10       10.18       13.18        4.02 o
  -9  -2  10       35.31       41.60        3.50 o
  -8  -2  10       11.86       14.83        2.63 o
  -7  -2  10       64.52       59.96        2.62 o
  -6  -2  10       21.00       17.32        2.60 o
  -5  -2  10      790.72      759.85        3.32 o
  -4  -2  10       57.55       60.21        2.67 o
  -3  -2  10       42.94       33.21        2.66 o
  -2  -2  10      451.22      462.76        3.13 o
  -1  -2  10     1511.56     1510.02        3.44 o
   0  -2  10      134.60      150.50        2.38 o
   1  -2  10      256.38      258.51        2.46 o
   2  -2  10      110.27      100.70        2.20 o
   3  -2  10        5.30        4.73        2.21 o
   4  -2  10      257.89      249.47        2.34 o
   5  -2  10       37.92       36.41        2.21 o
   6  -2  10       23.51       21.60        2.29 o
   7  -2  10        5.65        4.41        2.41 o
 -11  -1  10       -4.90        0.50        2.86 o
 -10  -1  10      149.19      149.93        2.77 o
  -9  -1  10        2.38        4.79        3.78 o
  -8  -1  10      146.08      133.46        2.69 o
  -7  -1  10       18.62       16.65        2.59 o
  -6  -1  10     1042.00     1008.35        3.34 o
  -5  -1  10      425.61      414.26        2.81 o
  -4  -1  10      233.50      226.48        2.76 o
  -3  -1  10       -0.69        0.05        1.47 o
  -2  -1  10      155.14      159.61        2.65 o
  -1  -1  10        3.05        1.51        2.28 o
   0  -1  10        6.90        4.96        2.28 o
   1  -1  10      253.67      244.09        2.38 o
   2  -1  10       25.96       25.53        2.22 o
   3  -1  10      204.30      199.07        2.28 o
   4  -1  10      141.32      137.34        2.32 o
   5  -1  10       14.36       12.80        2.22 o
   6  -1  10        6.16        0.78        2.31 o
   7  -1  10       36.10       41.22        2.52 o
 -11   0  10       39.14       49.32        4.12 o
  -9   0  10      242.03      221.86        2.82 o
  -8   0  10      191.86      181.52        2.45 o
  -7   0  10      424.54      421.12        2.77 o
  -6   0  10     1103.08     1108.43        3.37 o
  -5   0  10     1230.91     1801.21        2.60 o
  -4   0  10       95.28       99.36        3.14 o
  -3   0  10      181.03      193.12        2.81 o
  -2   0  10     1341.51     1351.20        3.56 o
  -1   0  10       42.15       35.76        2.71 o
   0   0  10      144.38      151.51        2.80 o
   1   0  10       29.29       22.27        2.70 o
   2   0  10        1.25        0.66        2.22 o
   3   0  10      146.79      144.95        2.25 o
   4   0  10       46.89       47.44        2.20 o
   5   0  10        7.33        5.88        2.24 o
   6   0  10        8.57        8.05        2.30 o
 -11   1  10       59.36       72.04        4.10 o
 -10   1  10      468.61      411.84        4.39 o
  -9   1  10      117.22      108.93        2.57 o
  -8   1  10       36.73       33.66        2.60 o
  -7   1  10       -5.40        1.91        2.59 o
  -6   1  10       20.15       19.74        3.15 o
  -5   1  10      650.80      656.12        3.31 o
  -4   1  10       16.57       15.13        2.55 o
  -3   1  10       20.67       23.50        2.69 o
  -2   1  10      257.82      244.45        2.87 o
  -1   1  10      229.65      234.73        2.84 o
   0   1  10      154.80      136.05        2.69 o
   1   1  10       -2.80        1.91        2.67 o
   2   1  10        7.87        0.25        2.64 o
   3   1  10      131.23      117.42        2.26 o
   4   1  10       33.51       28.06        2.15 o
   5   1  10        5.22        1.12        2.22 o
   6   1  10        5.72        4.36        2.49 o
 -10   2  10        1.36        7.06        3.86 o
  -9   2  10       71.84       75.78        2.69 o
  -8   2  10      145.76      142.09        3.81 o
  -7   2  10        1.08        1.35        2.52 o
  -6   2  10       96.34       81.88        2.59 o
  -5   2  10        3.06        2.57        2.73 o
  -4   2  10        9.32        0.23        2.39 o
  -3   2  10       44.44       36.05        2.65 o
  -2   2  10      140.29      148.63        2.72 o
  -1   2  10       73.98       75.26        2.69 o
   0   2  10       17.08       16.78        2.51 o
   1   2  10       29.67       20.47        2.64 o
   2   2  10      304.80      304.14        2.92 o
   3   2  10       11.42        5.86        2.74 o
   4   2  10       56.30       45.83        2.24 o
   5   2  10        6.97        0.36        2.43 o
 -10   3  10       52.10       51.82        3.52 o
  -9   3  10      110.41      103.24        3.48 o
  -8   3  10      293.45      315.06        3.56 o
  -7   3  10      133.55      143.24        2.52 o
  -6   3  10       16.05       13.88        2.43 o
  -5   3  10       27.30       33.90        2.33 o
  -4   3  10      136.75      141.17        2.37 o
  -3   3  10      987.31      964.95        3.34 o
  -2   3  10      256.34      241.58        2.84 o
  -1   3  10       25.36       20.99        2.50 o
   0   3  10      123.27      107.58        2.72 o
   1   3  10      583.17      560.77        3.17 o
   2   3  10        1.75        0.68        2.75 o
   3   3  10       89.49       78.69        2.88 o
   4   3  10       -1.12        0.40        2.96 o
 -10   4  10        5.28        0.56        3.29 o
  -9   4  10      185.05      184.58        3.45 o
  -8   4  10      113.16      118.00        3.22 o
  -7   4  10       15.29       10.82        2.38 o
  -6   4  10       17.87       16.78        2.32 o
  -5   4  10       40.50       51.15        2.28 o
  -4   4  10       46.08       43.99        2.29 o
  -3   4  10        2.04        0.16        2.60 o
  -2   4  10       22.07       18.13        2.62 o
  -1   4  10       95.96       78.69        2.72 o
   0   4  10      130.91      118.65        2.80 o
   1   4  10       22.64       23.36        2.75 o
   2   4  10        5.96        7.42        2.15 o
   3   4  10        0.63        0.64        1.84 o
 -11   5  10       64.01       65.06        3.64 o
 -10   5  10        3.27        2.19        3.39 o
  -9   5  10      153.20      153.58        2.63 o
  -8   5  10       18.21       16.93        2.39 o
  -7   5  10      164.83      169.22        2.48 o
  -6   5  10      152.60      151.67        2.39 o
  -5   5  10      412.32      415.78        2.61 o
  -4   5  10      119.40      120.88        2.37 o
  -3   5  10      757.45      717.16        3.27 o
  -2   5  10        7.20       12.10        2.69 o
  -1   5  10       12.70        7.23        2.85 o
   0   5  10      108.56      107.06        2.83 o
   1   5  10      187.36      176.98        3.00 o
   2   5  10        7.53        8.41        2.96 o
 -10   6  10        0.78        1.39        1.99 o
  -9   6  10        5.57        0.40        2.47 o
  -8   6  10      136.84      132.15        2.65 o
  -7   6  10       57.79       63.77        2.52 o
  -6   6  10       54.35       53.20        2.50 o
  -5   6  10       46.94       45.46        2.36 o
  -4   6  10       39.09       34.16        2.37 o
  -3   6  10      144.50      130.81        3.11 o
  -2   6  10       40.42       48.23        2.81 o
  -1   6  10      222.33      213.72        3.14 o
   0   6  10        2.53        0.02        2.87 o
   1   6  10       36.18       43.37        3.18 o
 -10   7  10       82.94       90.36        2.82 o
  -9   7  10      620.60      670.55        3.09 o
  -8   7  10        3.79        0.05        2.47 o
  -7   7  10       15.70       10.99        2.58 o
  -6   7  10      297.72      317.07        2.78 o
  -5   7  10      557.52      579.04        2.84 o
  -4   7  10       98.80      103.83        2.44 o
  -3   7  10      108.77      106.36        2.61 o
  -2   7  10       -1.68        0.08        2.91 o
  -1   7  10        3.58        0.46        2.94 o
   0   7  10       27.80       24.54        3.10 o
  -8   8  10        5.65        9.21        2.69 o
  -7   8  10       54.82       66.46        2.68 o
  -6   8  10       20.23       18.48        2.62 o
  -5   8  10       23.48       24.80        2.55 o
  -4   8  10       84.02       86.83        2.70 o
  -3   8  10        0.40        1.58        3.22 o
  -2   8  10       33.91       36.34        3.46 o
  -1 -12  11       10.46       10.41        5.22 o
  -3 -11  11       72.04       81.80        5.14 o
  -2 -11  11        1.20        0.49        4.10 o
  -1 -11  11       22.23       24.29        5.20 o
   0 -11  11       43.44       41.75        5.15 o
   1 -11  11      140.39      140.57        5.27 o
   2 -11  11       16.65       16.30        4.76 o
   4 -11  11       43.99       43.94        3.21 o
   5 -11  11       19.08       13.60        4.24 o
  -4 -10  11       61.93       60.49        3.52 o
  -3 -10  11        7.73        7.00        3.46 o
  -2 -10  11        4.01        2.84        3.34 o
  -1 -10  11       41.57       41.18        3.53 o
   0 -10  11        0.00        1.07        5.67 o
   1 -10  11       49.07       46.86        4.54 o
   2 -10  11       12.35       10.06        3.98 o
   3 -10  11        1.85        0.36        3.29 o
   4 -10  11       63.38       64.27        3.55 o
   5 -10  11       51.66       49.36        3.51 o
   6 -10  11       42.08       38.55        3.44 o
  -6  -9  11        1.73        3.66        4.84 o
  -5  -9  11       33.63       49.21        3.00 o
  -4  -9  11        2.85        0.26        3.41 o
  -3  -9  11        2.51        0.02        3.18 o
  -2  -9  11       10.65       11.19        3.97 o
  -1  -9  11      190.07      193.42        4.07 o
   0  -9  11       28.56       28.41        3.06 o
   1  -9  11       16.15       15.61        3.07 o
   2  -9  11       22.56       18.94        2.61 o
   3  -9  11      172.75      170.92        2.68 o
   4  -9  11        8.40        5.98        2.43 o
   5  -9  11      208.34      208.79        3.06 o
   6  -9  11       36.14       33.30        2.85 o
   7  -9  11       68.63       71.54        3.12 o
  -6  -8  11       36.76       33.36        3.40 o
  -5  -8  11      110.53      112.41        3.58 o
  -4  -8  11      151.68      155.52        3.35 o
  -3  -8  11       91.02       96.90        4.37 o
  -2  -8  11       29.78       27.46        3.03 o
  -1  -8  11       93.02       95.07        2.86 o
   0  -8  11      208.84      216.58        3.07 o
   1  -8  11       14.40       10.15        2.37 o
   2  -8  11       42.05       39.51        2.35 o
   3  -8  11        9.42        8.28        2.32 o
   4  -8  11      207.18      193.03        2.80 o
   5  -8  11       33.46       36.67        2.71 o
   6  -8  11       11.36        9.59        2.63 o
   7  -8  11        4.23        3.24        2.77 o
  -7  -7  11      109.66       97.32        4.61 o
  -6  -7  11       12.64       16.94        4.30 o
  -5  -7  11      125.12      106.86        4.76 o
  -4  -7  11       45.24       42.49        2.93 o
  -3  -7  11      326.55      338.54        3.32 o
  -2  -7  11        2.20        0.75        2.89 o
  -1  -7  11      273.19      270.65        3.06 o
   0  -7  11        0.48        0.50        3.06 o
   1  -7  11       72.12       67.49        2.65 o
   2  -7  11       44.32       40.30        2.63 o
   3  -7  11      233.10      227.31        2.70 o
   4  -7  11       16.27       11.95        2.47 o
   5  -7  11       90.00       85.82        2.65 o
   6  -7  11       32.30       31.07        2.48 o
   7  -7  11       23.65       27.85        2.67 o
  -8  -6  11       27.26       18.72        4.13 o
  -7  -6  11       -1.11        3.75        3.90 o
  -5  -6  11      114.33      112.84        4.15 o
  -4  -6  11       36.07       30.57        2.62 o
  -3  -6  11      112.83      108.64        3.11 o
  -2  -6  11        7.50        6.44        2.88 o
  -1  -6  11        8.02        5.69        2.99 o
   0  -6  11      159.46      151.60        2.78 o
   1  -6  11       72.36       66.17        2.68 o
   2  -6  11        1.04        2.07        2.42 o
   3  -6  11       30.80       30.30        2.45 o
   4  -6  11       55.46       51.26        2.36 o
   5  -6  11       49.12       46.46        2.40 o
   6  -6  11       17.90       14.43        2.44 o
   7  -6  11        4.35        2.72        2.56 o
  -9  -5  11       13.95       20.18        4.25 o
  -8  -5  11        4.31        1.11        2.83 o
  -6  -5  11        9.00       22.79        3.70 o
  -5  -5  11       11.03       11.51        2.72 o
  -4  -5  11      267.20      249.53        2.84 o
  -3  -5  11      211.09      211.15        2.95 o
  -2  -5  11     1304.56     1278.72        3.85 o
  -1  -5  11      176.92      174.06        2.88 o
   0  -5  11      196.88      198.85        2.61 o
   1  -5  11        3.78        7.18        2.44 o
   2  -5  11     1044.04     1050.58        3.14 o
   3  -5  11        2.38        0.56        2.48 o
   4  -5  11        3.88        3.09        2.37 o
   5  -5  11        1.34        1.06        2.60 o
   6  -5  11       64.29       75.26        2.48 o
   7  -5  11        3.03        2.39        2.91 o
  -9  -4  11       39.11       40.78        4.12 o
  -8  -4  11       52.72       40.24        4.00 o
  -7  -4  11      169.64      154.32        2.78 o
  -6  -4  11      177.60      161.06        4.12 o
  -5  -4  11       -3.09        2.21        3.93 o
  -4  -4  11       52.14       47.98        4.04 o
  -3  -4  11      408.86      422.78        3.11 o
  -2  -4  11      125.17      132.13        2.90 o
  -1  -4  11      193.17      193.67        2.86 o
   0  -4  11       26.44       23.35        2.43 o
   1  -4  11       38.15       34.02        2.39 o
   2  -4  11      136.21      136.38        2.44 o
   3  -4  11      127.44      126.06        2.42 o
   4  -4  11        5.62        9.98        2.19 o
   5  -4  11       40.22       41.18        2.40 o
   6  -4  11       35.59       27.46        2.40 o
   7  -4  11       64.54       69.71        2.49 o
 -10  -3  11       61.66       57.54        4.31 o
  -9  -3  11      153.43      167.78        4.08 o
  -8  -3  11      445.94      410.22        4.37 o
  -7  -3  11      323.46      321.72        2.89 o
  -6  -3  11       72.56       77.11        2.63 o
  -5  -3  11       18.01       11.54        2.60 o
  -4  -3  11     1459.10     1458.44        5.17 o
  -3  -3  11       31.32       27.56        2.77 o
  -2  -3  11      234.29      243.90        3.27 o
  -1  -3  11        4.31        2.97        2.53 o
   0  -3  11        2.54        3.01        2.40 o
   1  -3  11      201.58      195.23        2.42 o
   2  -3  11       34.93       34.70        2.30 o
   3  -3  11      125.18      125.94        2.30 o
   4  -3  11      101.48      105.76        2.31 o
   5  -3  11       35.27       36.48        2.24 o
   6  -3  11        6.84        4.91        2.39 o
   7  -3  11        1.03        0.92        2.49 o
 -10  -2  11       46.07       40.62        4.12 o
  -9  -2  11       86.94       76.00        4.03 o
  -8  -2  11        4.09        2.39        2.66 o
  -7  -2  11      122.69      125.51        2.69 o
  -6  -2  11       41.75       45.18        2.48 o
  -5  -2  11       79.82       76.39        2.64 o
  -4  -2  11      165.89      162.38        2.73 o
  -3  -2  11      135.54      121.74        2.84 o
  -2  -2  11      211.83      211.53        2.74 o
  -1  -2  11       24.98       26.25        2.42 o
   0  -2  11       20.39       19.02        2.28 o
   1  -2  11      544.12      539.89        2.58 o
   2  -2  11       27.77       25.19        2.23 o
   3  -2  11       19.88       18.93        2.24 o
   4  -2  11      194.04      202.34        2.34 o
   5  -2  11      441.36      448.91        2.58 o
   6  -2  11       12.30       11.68        2.38 o
 -10  -1  11      253.68      250.38        4.32 o
  -9  -1  11       91.59       88.28        2.65 o
  -8  -1  11      257.37      238.93        2.83 o
  -7  -1  11       64.49       55.11        2.47 o
  -6  -1  11       74.00       71.88        2.63 o
  -5  -1  11        2.53        3.85        2.51 o
  -4  -1  11       -3.79        0.69        2.57 o
  -3  -1  11       36.81       36.92        2.88 o
  -2  -1  11      145.19      136.97        2.55 o
  -1  -1  11       22.57       22.30        2.27 o
   0  -1  11       35.21       29.61        2.22 o
   1  -1  11       47.26       46.12        2.15 o
   2  -1  11      391.24      377.03        2.47 o
   3  -1  11       47.60       45.05        2.20 o
   4  -1  11       31.35       33.53        2.15 o
   5  -1  11       -1.23        0.05        2.30 o
   6  -1  11        2.80        0.04        2.35 o
 -11   0  11       -5.72        0.33        4.17 o
  -9   0  11      109.99      102.11        2.64 o
  -8   0  11       41.81       35.19        2.49 o
  -7   0  11       15.39       16.01        2.44 o
  -6   0  11      163.80      161.18        2.73 o
  -5   0  11      809.21     1163.33        2.46 o
  -4   0  11      140.66      133.86        3.07 o
  -3   0  11       34.48       37.85        2.50 o
  -2   0  11      109.83       96.38        2.72 o
  -1   0  11      842.77      836.45        3.14 o
   0   0  11       53.57       43.75        2.68 o
   1   0  11      348.54      340.77        2.43 o
   2   0  11      295.51      290.18        2.36 o
   3   0  11       14.70       13.36        2.19 o
   4   0  11       67.04       60.73        2.22 o
   5   0  11      102.81       96.95        2.43 o
 -10   1  11       -1.74        0.05        3.90 o
  -9   1  11      164.99      166.97        2.80 o
  -8   1  11      180.15      178.58        2.77 o
  -7   1  11      198.42      204.18        2.74 o
  -6   1  11       81.50       73.22        2.64 o
  -5   1  11      207.07      223.77        3.99 o
  -4   1  11       14.70       15.17        2.53 o
  -3   1  11        1.03        0.47        2.61 o
  -2   1  11      274.13      270.77        2.85 o
  -1   1  11      229.02      231.02        2.68 o
   0   1  11      104.85      102.18        2.70 o
   1   1  11        0.59        0.44        1.72 o
   2   1  11       61.29       66.93        2.73 o
   3   1  11       75.08       74.73        2.27 o
   4   1  11       13.95       14.38        2.23 o
   5   1  11        1.23        0.38        2.44 o
 -10   2  11       63.64       59.92        4.02 o
  -9   2  11      128.48      119.94        3.89 o
  -8   2  11      169.25      174.02        3.86 o
  -7   2  11      340.03      337.40        4.16 o
  -6   2  11      385.47      413.08        3.94 o
  -5   2  11      527.44      486.37        2.88 o
  -4   2  11       25.57       27.15        2.35 o
  -3   2  11      174.33      171.17        2.63 o
  -2   2  11      391.60      373.97        2.83 o
  -1   2  11      163.86      146.60        2.72 o
   0   2  11        5.59        1.23        2.64 o
   1   2  11      167.54      159.40        2.83 o
   2   2  11      193.56      184.26        2.79 o
   3   2  11       20.53       22.77        2.84 o
   4   2  11      147.49      149.57        2.53 o
 -10   3  11       97.34      112.45        4.08 o
  -9   3  11        0.09        0.59        3.99 o
  -8   3  11      139.46      141.80        3.70 o
  -7   3  11        6.94        0.35        3.28 o
  -6   3  11        5.40        1.40        2.37 o
  -5   3  11      112.82      104.54        2.46 o
  -4   3  11       68.13       65.51        2.38 o
  -3   3  11       73.40       79.69        2.67 o
  -2   3  11       35.68       39.00        2.65 o
  -1   3  11        5.23       10.13        2.64 o
   0   3  11        1.22        1.63        3.27 o
   1   3  11       95.30       90.14        2.84 o
   2   3  11      108.64      101.00        2.92 o
   3   3  11      110.17      120.50        3.05 o
 -11   4  11      308.82      338.61        4.64 o
 -10   4  11       -0.44        0.02        4.76 o
  -9   4  11       69.67       77.33        3.43 o
  -8   4  11      445.51      478.37        3.73 o
  -7   4  11      118.28      135.43        2.53 o
  -6   4  11      586.14      574.78        2.73 o
  -5   4  11      197.98      213.02        2.44 o
  -4   4  11       15.72       19.65        2.30 o
  -3   4  11       -5.60        0.11        2.65 o
  -2   4  11      379.76      366.77        2.99 o
  -1   4  11        5.30        8.64        2.85 o
   0   4  11        6.93        9.70        2.77 o
   1   4  11       22.05       24.33        2.85 o
   2   4  11       58.69       54.07        3.00 o
 -10   5  11       20.26       21.19        2.73 o
  -9   5  11      215.52      217.32        2.78 o
  -8   5  11       49.84       47.84        2.57 o
  -7   5  11      235.54      240.69        2.62 o
  -6   5  11        5.95        6.19        2.34 o
  -5   5  11       15.71       15.95        2.34 o
  -4   5  11      100.02       88.76        2.41 o
  -3   5  11       43.60       29.85        2.75 o
  -2   5  11      100.08       91.60        2.83 o
  -1   5  11        2.46        1.33        2.06 o
   0   5  11        6.17        5.92        2.85 o
   1   5  11        9.11        9.87        2.98 o
 -10   6  11        5.62        1.23        3.51 o
  -9   6  11      263.50      277.73        2.78 o
  -8   6  11      305.32      306.11        2.74 o
  -7   6  11       33.79       36.28        2.51 o
  -6   6  11       46.46       39.42        2.44 o
  -5   6  11        6.37        6.69        2.33 o
  -4   6  11       16.63       17.27        2.34 o
  -3   6  11       22.36       17.17        2.98 o
  -2   6  11       -1.32        0.09        3.19 o
  -1   6  11        7.90        4.34        3.08 o
   0   6  11       25.97       22.91        3.25 o
  -9   7  11        4.61        7.80        2.69 o
  -8   7  11       40.01       43.54        2.69 o
  -7   7  11       31.56       31.43        2.63 o
  -6   7  11       82.24       86.32        2.59 o
  -5   7  11       28.52       31.12        2.47 o
  -4   7  11       12.74       12.92        2.47 o
  -3   7  11      159.05      160.91        2.72 o
  -2   7  11        5.32        2.29        3.22 o
  -6   8  11       24.18       31.95        2.70 o
  -5   8  11       74.87       81.77        2.76 o
  -1 -12  12        0.18        0.28        2.90 o
  -2 -11  12      115.56      134.46        4.37 o
  -1 -11  12       11.53       11.24        4.64 o
   0 -11  12       48.30       46.32        5.33 o
   1 -11  12       34.91       30.44        4.94 o
   4 -11  12       27.36       21.95        4.74 o
  -4 -10  12        3.43        4.27        4.15 o
  -3 -10  12       47.59       55.62        4.14 o
  -2 -10  12        0.10        0.10        4.59 o
  -1 -10  12       19.51       15.92        4.25 o
   0 -10  12      113.37      121.65        4.37 o
   1 -10  12       73.98       76.96        3.59 o
   2 -10  12       43.11       38.34        3.62 o
   3 -10  12        7.22        6.44        3.48 o
   4 -10  12       89.59       88.94        3.52 o
   5 -10  12       17.58       17.76        3.26 o
  -5  -9  12        4.63        2.91        3.57 o
  -4  -9  12       52.07       47.79        3.48 o
  -3  -9  12       34.39       40.12        4.89 o
  -2  -9  12      185.16      202.15        5.67 o
  -1  -9  12        3.83        1.37        3.06 o
   0  -9  12        2.62        0.54        3.05 o
   1  -9  12      100.41      101.02        3.22 o
   2  -9  12      275.92      272.75        3.31 o
   3  -9  12        2.05        0.13        2.94 o
   4  -9  12        2.66        0.65        2.93 o
   5  -9  12        7.26        7.67        3.03 o
   6  -9  12       33.84       34.59        2.99 o
  -6  -8  12       94.35       91.45        3.38 o
  -5  -8  12       50.91       56.13        3.44 o
  -4  -8  12       95.48      195.24        2.68 o
  -3  -8  12       87.59       87.96        3.32 o
  -2  -8  12       21.66       25.20        3.18 o
  -1  -8  12      164.12      167.50        3.59 o
   0  -8  12      173.09      167.05        3.62 o
   1  -8  12       10.01        9.26        2.78 o
   2  -8  12       11.05       10.08        2.69 o
   3  -8  12       29.15       23.90        2.66 o
   4  -8  12        5.79        3.21        2.74 o
   5  -8  12        7.31        2.89        2.71 o
   6  -8  12        3.69        0.73        2.81 o
  -7  -7  12        3.11        1.85        3.28 o
  -6  -7  12      104.81       96.33        3.38 o
  -5  -7  12      216.65      210.96        4.63 o
  -4  -7  12      158.60      169.24        3.33 o
  -3  -7  12      215.72      213.18        3.36 o
  -2  -7  12       43.42       44.35        3.15 o
  -1  -7  12        7.31        6.05        3.05 o
   0  -7  12      453.23      455.98        3.09 o
   1  -7  12       -1.08        0.22        2.61 o
   2  -7  12        2.15        0.44        2.57 o
   3  -7  12       37.36       35.62        2.57 o
   4  -7  12       10.24        7.17        2.52 o
   5  -7  12      323.63      347.56        2.86 o
   6  -7  12       14.75       10.00        2.58 o
  -8  -6  12       18.44       21.66        4.24 o
  -7  -6  12        7.07        1.37        3.97 o
  -5  -6  12        2.01        7.16        4.13 o
  -4  -6  12       33.59       31.19        2.92 o
  -3  -6  12      127.91      130.09        3.12 o
  -2  -6  12       28.13       27.47        3.06 o
  -1  -6  12      144.18      141.99        3.02 o
   0  -6  12      142.39      138.05        2.72 o
   1  -6  12       58.50       52.28        2.54 o
   2  -6  12      305.09      304.51        2.73 o
   3  -6  12      188.54      197.01        2.55 o
   4  -6  12       33.16       27.00        2.47 o
   5  -6  12        5.55        8.45        2.45 o
   6  -6  12       19.25       11.99        2.65 o
  -8  -5  12        3.59        1.09        4.05 o
  -6  -5  12       59.04       60.26        3.81 o
  -5  -5  12       56.66       53.05        3.72 o
  -4  -5  12       19.73       20.39        2.65 o
  -3  -5  12      317.98      325.79        3.07 o
  -2  -5  12      387.43      392.60        3.26 o
  -1  -5  12      350.64      347.76        3.08 o
   0  -5  12      260.88      265.47        2.79 o
   1  -5  12       25.37       26.33        2.44 o
   2  -5  12      176.19      186.93        2.59 o
   3  -5  12      371.89      359.59        2.67 o
   4  -5  12        6.85        0.83        2.37 o
   5  -5  12      144.64      151.22        2.41 o
   6  -5  12        2.42        1.63        2.41 o
  -9  -4  12       22.89       30.25        4.18 o
  -7  -4  12       28.68       26.72        3.83 o
  -6  -4  12        0.46        1.11        9.44 o
  -5  -4  12      173.51      179.42        4.16 o
  -4  -4  12       40.03       42.34        3.70 o
  -3  -4  12       80.02       88.39        2.84 o
  -2  -4  12       10.45        7.58        2.64 o
  -1  -4  12      103.57       95.34        2.76 o
   0  -4  12      108.10      103.51        2.55 o
   1  -4  12       13.74       13.85        2.41 o
   2  -4  12       38.61       36.43        2.44 o
   3  -4  12       56.81       67.44        2.36 o
   4  -4  12       28.41       29.10        2.33 o
   5  -4  12       24.63       18.17        2.46 o
   6  -4  12        6.13        5.96        2.58 o
  -8  -3  12       69.80       55.78        2.80 o
  -7  -3  12      448.08      426.26        3.03 o
  -6  -3  12       22.10       14.06        2.72 o
  -5  -3  12        0.35        1.72        8.17 o
  -4  -3  12       -0.96        0.76        1.85 o
  -3  -3  12      207.47      199.40        2.90 o
  -2  -3  12      174.56      186.34        3.11 o
  -1  -3  12      565.08      576.97        2.90 o
   0  -3  12      197.51      194.63        2.48 o
   1  -3  12        9.75        8.04        2.34 o
   2  -3  12      530.13      518.20        2.66 o
   3  -3  12      201.21      195.92        2.47 o
   4  -3  12       31.08       36.04        2.41 o
   5  -3  12        6.35        4.75        2.56 o
   6  -3  12       24.21       20.63        2.56 o
  -9  -2  12       27.80       22.86        3.59 o
  -8  -2  12        9.65        9.74        2.42 o
  -7  -2  12        7.56       11.81        2.65 o
  -6  -2  12       94.76       88.07        3.71 o
  -5  -2  12       42.08       39.07        3.66 o
  -4  -2  12      204.50      207.38        2.75 o
  -3  -2  12       42.25       36.59        2.62 o
  -2  -2  12       75.07       72.92        2.67 o
  -1  -2  12      459.85      458.26        2.74 o
   0  -2  12       86.78       82.17        2.41 o
   1  -2  12      140.37      137.41        2.36 o
   2  -2  12       52.49       44.69        2.19 o
   3  -2  12       18.16       20.88        2.22 o
   4  -2  12        4.83        1.97        2.27 o
   5  -2  12        8.11       11.19        2.38 o
 -10  -1  12       85.46       74.59        3.81 o
  -9  -1  12      381.40      392.29        4.32 o
  -8  -1  12      153.98      146.03        2.78 o
  -7  -1  12      544.92      545.79        2.92 o
  -6  -1  12       10.75        8.67        2.59 o
  -5  -1  12       47.87       46.15        2.48 o
  -4  -1  12      311.12      306.51        2.80 o
  -3  -1  12      364.03      366.29        3.01 o
  -2  -1  12      271.36      269.07        2.66 o
  -1  -1  12      243.15      238.98        2.52 o
   0  -1  12       51.05       54.22        2.30 o
   1  -1  12       10.14        4.85        2.22 o
   2  -1  12      476.87      477.72        2.59 o
   3  -1  12       33.99       34.93        2.25 o
   4  -1  12       13.54       19.71        2.39 o
   5  -1  12        7.74       13.35        2.44 o
 -10   0  12      169.43      176.34        4.23 o
  -9   0  12        7.92        2.54        2.75 o
  -8   0  12        2.89        2.48        2.52 o
  -7   0  12       17.47       15.97        2.62 o
  -6   0  12       99.43       97.33        2.67 o
  -5   0  12        7.75        5.24        2.49 o
  -4   0  12       62.45       61.57        2.82 o
  -3   0  12       25.31       36.13        2.45 o
  -2   0  12       15.55       15.99        2.33 o
  -1   0  12        3.63        1.42        2.26 o
   0   0  12      144.32      131.68        2.31 o
   1   0  12        9.62        5.95        2.22 o
   2   0  12        5.89        1.06        2.19 o
   3   0  12        4.76        3.25        2.32 o
   4   0  12        0.98        0.33        1.19 o
 -10   1  12      145.78      153.02        4.22 o
  -9   1  12       26.92       24.52        3.90 o
  -8   1  12      792.10      756.75        3.12 o
  -7   1  12      177.97      170.23        2.64 o
  -6   1  12       37.21       38.73        2.50 o
  -5   1  12      488.02      463.97        4.43 o
  -4   1  12     1325.83     1326.98        3.53 o
  -3   1  12        5.55       11.49        2.51 o
  -2   1  12        4.60        1.75        2.62 o
  -1   1  12        4.81       16.61        2.65 o
   0   1  12      133.01      120.62        2.75 o
   1   1  12       67.09       64.02        2.60 o
   2   1  12      117.30      111.85        2.33 o
   3   1  12        3.77        0.89        2.27 o
   4   1  12       91.28       93.24        2.60 o
 -10   2  12       10.38        5.03        4.08 o
  -9   2  12       14.20       13.92        3.92 o
  -8   2  12       -0.39        2.42        8.17 o
  -7   2  12       68.93       62.76        4.42 o
  -6   2  12        5.68        3.84        3.68 o
  -5   2  12        3.71        4.47        2.53 o
  -4   2  12      428.80      428.39        2.69 o
  -3   2  12       51.52       56.61        2.68 o
  -2   2  12       15.79       14.63        2.64 o
  -1   2  12       54.92       48.54        2.70 o
   0   2  12       22.18       19.08        2.58 o
   1   2  12      446.09      431.27        3.03 o
   2   2  12       39.84       30.66        2.72 o
   3   2  12       20.70       28.42        2.37 o
 -10   3  12      376.44      375.55        3.09 o
  -9   3  12       11.69        5.30        3.94 o
  -8   3  12       54.57       44.10        3.78 o
  -7   3  12       41.04       43.01        3.51 o
  -6   3  12      197.70      209.02        2.59 o
  -5   3  12        3.04        0.38        2.43 o
  -4   3  12       23.28       23.46        2.39 o
  -3   3  12        8.03        9.41        2.53 o
  -2   3  12      192.70      184.40        2.85 o
  -1   3  12        5.60        7.32        2.57 o
   0   3  12       16.40        6.93        2.66 o
   1   3  12        6.56        2.17        2.84 o
   2   3  12        2.70        0.02        2.98 o
 -10   4  12       53.81       62.85        3.96 o
  -9   4  12        1.94        0.02        2.84 o
  -8   4  12       55.39       55.08        2.67 o
  -7   4  12      313.49      315.84        2.83 o
  -6   4  12       13.01       13.26        2.43 o
  -5   4  12      275.08      256.94        2.55 o
  -4   4  12       21.10       20.51        2.36 o
  -3   4  12      125.23      112.73        2.83 o
  -2   4  12      271.89      258.62        3.00 o
  -1   4  12      279.62      265.79        3.06 o
   0   4  12       35.68       27.09        2.75 o
   1   4  12       58.17       60.83        3.06 o
  -9   5  12        9.21        5.43        2.71 o
  -8   5  12       70.13       65.42        2.65 o
  -7   5  12       51.54       45.80        2.57 o
  -6   5  12       40.04       40.98        2.59 o
  -5   5  12        3.40        0.48        3.56 o
  -4   5  12       75.25       83.86        2.49 o
  -3   5  12       42.09       42.40        2.87 o
  -2   5  12       72.57       73.90        2.93 o
  -1   5  12       69.15       72.45        3.01 o
   0   5  12       11.43        8.64        3.06 o
  -9   6  12       14.38       13.26        5.56 o
  -8   6  12       -0.26        0.80        3.53 o
  -7   6  12       78.83       89.54        2.67 o
  -6   6  12        3.85        0.92        3.55 o
  -5   6  12      138.42      148.33        2.54 o
  -4   6  12       40.70       37.97        2.56 o
  -3   6  12        7.51        0.22        3.09 o
  -2   6  12      157.61      159.53        3.21 o
  -6   7  12        2.69        1.04        2.78 o
  -5   7  12       18.24       20.08        2.59 o
  -4   7  12        9.49        1.96        4.41 o
  -1 -11  13       19.15       22.35        5.72 o
   0 -11  13        0.79        2.27        4.54 o
  -3 -10  13       14.97       19.37        4.12 o
  -2 -10  13      102.12      130.23        6.20 o
  -1 -10  13        2.93        0.25        5.03 o
   0 -10  13       21.69       20.28        3.43 o
   1 -10  13       52.28       55.67        3.48 o
   2 -10  13        3.67        0.27        4.54 o
   3 -10  13       87.28       86.04        3.48 o
   4 -10  13       23.25       25.45        3.46 o
  -4  -9  13        2.26        3.25        5.56 o
  -3  -9  13       25.54       32.66        5.29 o
  -2  -9  13       13.84       12.74        3.75 o
  -1  -9  13       43.25       46.13        3.82 o
   0  -9  13       40.11       38.64        3.82 o
   1  -9  13       10.61        8.22        3.70 o
   2  -9  13        2.72        0.08        3.77 o
   3  -9  13        5.00        3.01        2.94 o
   4  -9  13       45.95       44.39        3.04 o
   5  -9  13        0.86        0.65        1.65 o
  -6  -8  13        4.01        0.74        3.40 o
  -5  -8  13      101.86      100.54        5.10 o
  -4  -8  13       28.47       36.82        4.53 o
  -3  -8  13      167.34      158.09        3.36 o
  -2  -8  13        5.93        3.00        3.35 o
  -1  -8  13        0.50        0.56        4.46 o
   0  -8  13      100.17      100.62        3.62 o
   1  -8  13      203.18      194.28        3.04 o
   2  -8  13       95.71       97.76        2.84 o
   3  -8  13      146.70      154.47        2.95 o
   4  -8  13       38.57       35.42        2.70 o
   5  -8  13        4.20        0.33        2.68 o
  -7  -7  13       73.02       73.32        3.44 o
  -6  -7  13      214.52      203.57        4.87 o
  -5  -7  13       41.92       35.55        3.16 o
  -4  -7  13        7.86        4.15        3.15 o
  -3  -7  13        1.32        2.08        2.95 o
  -2  -7  13      159.34      168.00        3.34 o
  -1  -7  13       19.97       21.32        3.11 o
   0  -7  13        9.94        9.54        2.82 o
   1  -7  13        3.34        1.67        2.55 o
   2  -7  13      117.94      117.28        2.68 o
   3  -7  13        2.08        0.53        2.23 o
   4  -7  13        8.34        5.34        2.69 o
   5  -7  13        1.16        0.14        2.66 o
  -7  -6  13       32.15       21.31        4.19 o
  -6  -6  13      111.42      107.48        3.05 o
  -5  -6  13       35.80       31.49        3.02 o
  -4  -6  13      123.32      119.89        3.07 o
  -3  -6  13      382.20      375.01        3.29 o
  -2  -6  13       77.66       71.55        2.88 o
  -1  -6  13       48.43       45.37        3.22 o
   0  -6  13      246.00      236.18        2.87 o
   1  -6  13      322.95      324.86        2.85 o
   2  -6  13        5.37        0.74        2.43 o
   3  -6  13       50.29       48.66        2.51 o
   4  -6  13       50.09       53.08        2.57 o
   5  -6  13       22.33       17.58        2.57 o
  -7  -5  13        1.22        0.96        3.96 o
  -6  -5  13       79.41       90.76        3.94 o
  -5  -5  13       30.65       27.17        4.09 o
  -4  -5  13      208.64      217.14        2.96 o
  -3  -5  13      408.29      385.05        3.28 o
  -2  -5  13      135.33      128.38        3.05 o
  -1  -5  13       55.39       51.03        2.76 o
   0  -5  13       40.91       44.39        2.58 o
   1  -5  13       71.82       67.15        2.50 o
   2  -5  13       19.93       23.54        2.50 o
   3  -5  13       63.38       66.03        2.38 o
   4  -5  13       11.96        9.71        2.53 o
   5  -5  13       42.39       44.33        2.51 o
  -8  -4  13       52.00       53.34        4.08 o
  -7  -4  13        5.55        0.20        3.88 o
  -6  -4  13      439.19      436.66        4.24 o
  -5  -4  13       11.96        6.52        3.70 o
  -4  -4  13      202.32      202.60        2.83 o
  -3  -4  13       93.94       90.58        2.86 o
  -2  -4  13      159.10      158.51        2.88 o
  -1  -4  13        4.31        0.39        2.65 o
   0  -4  13      224.51      220.51        2.66 o
   1  -4  13        9.64        9.16        2.31 o
   2  -4  13        4.01        1.31        2.39 o
   3  -4  13       12.82        6.65        2.32 o
   4  -4  13       41.52       37.20        2.50 o
   5  -4  13        4.86        4.97        2.50 o
  -8  -3  13       97.99       96.08        4.09 o
  -7  -3  13      140.19      143.15        3.99 o
  -6  -3  13       28.79       24.25        2.68 o
  -5  -3  13       53.70       43.85        3.68 o
  -4  -3  13      497.42      497.62        3.02 o
  -3  -3  13        7.01        7.62        2.62 o
  -2  -3  13        3.58        2.59        2.94 o
  -1  -3  13       89.73       84.69        2.54 o
   0  -3  13      154.37      151.55        2.48 o
   1  -3  13        4.30        0.12        2.29 o
   2  -3  13        0.09        0.36        2.69 o
   3  -3  13      295.32      290.63        2.56 o
   4  -3  13      425.03      442.01        2.74 o
   5  -3  13       18.14       17.30        2.55 o
  -9  -2  13       14.86        9.26        4.10 o
  -8  -2  13       15.10        8.19        2.78 o
  -7  -2  13      198.31      202.18        4.03 o
  -6  -2  13      275.39      286.23        3.99 o
  -5  -2  13       32.92       24.22        3.99 o
  -4  -2  13        3.01        1.07        2.73 o
  -3  -2  13        5.48        1.25        2.61 o
  -2  -2  13        5.22        2.51        2.56 o
  -1  -2  13      125.00      119.63        2.51 o
   0  -2  13       31.93       30.36        2.32 o
   1  -2  13        2.85        1.19        2.25 o
   2  -2  13       19.15       19.89        2.30 o
   3  -2  13       -1.35        0.75        2.37 o
   4  -2  13       17.08       11.93        2.40 o
   5  -2  13       23.13       19.98        4.36 o
 -10  -1  13       13.76       24.35        3.85 o
  -9  -1  13       52.34       61.43        4.11 o
  -8  -1  13       32.25       30.48        2.62 o
  -7  -1  13       87.78       81.92        2.75 o
  -6  -1  13      447.14      469.01        4.19 o
  -5  -1  13       29.67       24.94        3.67 o
  -4  -1  13        3.68        4.43        2.61 o
  -3  -1  13      210.29      212.19        2.98 o
  -2  -1  13       18.81       16.40        2.48 o
  -1  -1  13      659.44      627.44        2.78 o
   0  -1  13        2.53        2.44        3.09 o
   1  -1  13       57.92       67.85        2.31 o
   2  -1  13        2.04        4.68        3.07 o
   3  -1  13       83.45       75.29        2.45 o
   4  -1  13       13.89       14.56        2.53 o
 -10   0  13       62.51       71.99        4.30 o
  -9   0  13        3.14        3.56        2.71 o
  -8   0  13       24.48       17.55        3.86 o
  -7   0  13        7.43        4.14        3.75 o
  -6   0  13       79.94       76.03        2.56 o
  -5   0  13       65.47       69.31        2.66 o
  -4   0  13      328.86      327.87        3.14 o
  -3   0  13       20.07       19.78        2.52 o
  -2   0  13      118.85      122.74        2.55 o
  -1   0  13       56.14       50.35        2.27 o
   0   0  13        5.60        1.09        2.20 o
   1   0  13        4.73        0.48        2.28 o
   2   0  13        5.21        0.01        2.34 o
   3   0  13       10.69        6.81        2.47 o
 -10   1  13       22.08       30.48        4.25 o
  -9   1  13      123.00      142.63        4.14 o
  -8   1  13       40.22       50.12        3.88 o
  -7   1  13      660.62      704.99        4.46 o
  -6   1  13       81.45       64.51        3.79 o
  -5   1  13      367.60      364.60        3.24 o
  -4   1  13      160.82      139.51        2.77 o
  -3   1  13      375.70      354.11        2.95 o
  -2   1  13       80.68       81.21        2.73 o
  -1   1  13      171.25      158.43        2.80 o
   0   1  13       43.69       32.81        2.31 o
   1   1  13       93.72       91.26        2.41 o
   2   1  13      170.22      170.80        2.47 o
   3   1  13       31.71       32.21        2.51 o
 -10   2  13      117.03      123.66        4.39 o
  -9   2  13        3.83        3.26        4.01 o
  -8   2  13       15.01        6.18        3.89 o
  -7   2  13       10.94       15.75        3.81 o
  -6   2  13       27.48       30.10        2.91 o
  -5   2  13      244.28      233.39        2.79 o
  -4   2  13       14.80       10.65        2.41 o
  -3   2  13      142.18      128.98        2.67 o
  -2   2  13        5.82        5.49        2.71 o
  -1   2  13        5.00        4.67        2.33 o
   0   2  13       50.44       45.56        2.86 o
   1   2  13       52.37       49.25        2.96 o
   2   2  13        3.08        2.77        2.51 o
  -9   3  13       20.65       17.14        4.10 o
  -8   3  13      135.99      124.06        3.23 o
  -7   3  13      240.59      248.72        3.02 o
  -6   3  13       12.30        8.35        2.61 o
  -5   3  13      107.87      117.92        2.60 o
  -4   3  13      381.11      370.90        2.67 o
  -3   3  13       38.39       35.33        2.79 o
  -2   3  13      113.10      109.01        2.89 o
  -1   3  13        6.22        3.81        2.69 o
   0   3  13       21.02       10.77        2.77 o
   1   3  13        5.41        6.55        2.73 o
  -9   4  13       12.49       10.32        3.18 o
  -8   4  13       25.12       20.14        2.90 o
  -7   4  13      264.97      283.18        2.92 o
  -6   4  13       11.47        8.92        2.51 o
  -5   4  13      169.59      168.07        2.64 o
  -4   4  13       11.42       16.95        2.45 o
  -3   4  13        4.88        0.32        2.83 o
  -2   4  13       10.13       12.86        2.89 o
  -1   4  13       11.07        4.63        2.81 o
   0   4  13       80.87       84.02        3.17 o
  -8   5  13      329.08      355.23        3.12 o
  -7   5  13       37.30       37.32        2.81 o
  -6   5  13       32.21       38.66        2.70 o
  -5   5  13        5.13        4.20        2.59 o
  -4   5  13       62.39       68.43        2.59 o
  -3   5  13        2.57        3.57        2.95 o
  -2   5  13        3.88        0.41        3.69 o
  -6   6  13      111.31      133.17        2.85 o
  -5   6  13       17.11       16.32        2.70 o
  -2 -10  14       12.76       15.01        5.98 o
  -1 -10  14       35.37       40.02        4.38 o
   0 -10  14       64.43       71.16        4.38 o
   1 -10  14       73.83       77.05        4.53 o
   2 -10  14        2.91        1.54        4.37 o
  -4  -9  14       13.19        4.30        5.58 o
  -3  -9  14        9.62        4.12        3.55 o
  -2  -9  14       90.18       98.06        3.84 o
  -1  -9  14      162.78      173.72        3.89 o
   0  -9  14        7.90        4.62        3.68 o
   1  -9  14        1.87        0.29        3.71 o
   2  -9  14       10.08        7.99        3.15 o
   3  -9  14        1.96        0.04        3.06 o
  -5  -8  14        8.53        7.71        4.78 o
  -4  -8  14       25.44       28.97        3.51 o
  -3  -8  14       21.81       23.63        3.30 o
  -2  -8  14       -1.81        0.06        3.77 o
  -1  -8  14       31.60       30.77        3.51 o
   0  -8  14        9.01        6.37        3.38 o
   1  -8  14       19.80       25.74        2.91 o
   2  -8  14        9.28        8.90        3.00 o
   3  -8  14       55.18       59.06        2.91 o
   4  -8  14       68.97       77.70        3.01 o
  -6  -7  14       60.51       54.82        4.84 o
  -5  -7  14       43.86       37.74        3.27 o
  -4  -7  14       27.27       28.83        3.13 o
  -3  -7  14       16.64       12.16        3.29 o
  -2  -7  14       93.57      100.66        3.38 o
  -1  -7  14      307.20      328.19        3.39 o
   0  -7  14       58.28       55.95        2.88 o
   1  -7  14       15.96       17.75        2.77 o
   2  -7  14        5.92        0.84        2.66 o
   3  -7  14       44.00       46.73        2.72 o
   4  -7  14       17.98       24.00        2.86 o
  -7  -6  14       59.65       51.42        4.44 o
  -6  -6  14        5.10        0.54        3.17 o
  -5  -6  14       45.59       40.03        3.14 o
  -4  -6  14        4.08        0.25        3.03 o
  -3  -6  14      138.69      131.17        3.01 o
  -2  -6  14        0.95        0.36        1.53 o
  -1  -6  14        9.75        5.04        2.99 o
   0  -6  14        6.72        0.25        2.70 o
   1  -6  14      267.91      260.04        2.82 o
   2  -6  14       74.85       72.37        2.57 o
   3  -6  14       70.98       70.21        2.63 o
   4  -6  14       71.43       79.50        2.66 o
  -7  -5  14        8.38        3.08        4.08 o
  -6  -5  14        4.37        2.29        3.94 o
  -5  -5  14        4.40        0.44        2.88 o
  -4  -5  14       14.57       10.37        2.85 o
  -3  -5  14      180.93      193.18        3.01 o
  -2  -5  14       89.67       91.32        2.91 o
  -1  -5  14        4.99        3.65        2.81 o
   0  -5  14       12.41       15.60        2.68 o
   1  -5  14       19.47       17.63        2.53 o
   2  -5  14       19.34       21.98        2.51 o
   3  -5  14       95.14      104.95        2.57 o
   4  -5  14       76.28       80.96        2.66 o
  -8  -4  14       17.70       19.25        4.19 o
  -7  -4  14       52.63       51.96        4.07 o
  -6  -4  14       28.86       32.79        3.94 o
  -5  -4  14      177.41      170.47        4.34 o
  -4  -4  14       10.81        7.84        2.96 o
  -3  -4  14      589.76      595.58        3.18 o
  -2  -4  14      140.45      145.74        2.91 o
  -1  -4  14        5.67        3.86        2.74 o
   0  -4  14      262.21      273.82        2.82 o
   1  -4  14      308.08      299.05        2.76 o
   2  -4  14      115.54      131.44        2.44 o
   3  -4  14        4.43        1.00        3.39 o
   4  -4  14        3.78        0.30        2.53 o
  -8  -3  14       44.28       51.52        4.16 o
  -7  -3  14       -3.03        0.53        3.98 o
  -6  -3  14      140.46      145.23        4.04 o
  -5  -3  14       23.03       18.09        2.70 o
  -4  -3  14       10.30       11.44        2.67 o
  -3  -3  14       86.56       78.53        2.86 o
  -2  -3  14       57.09       57.59        3.01 o
  -1  -3  14       83.89       84.27        2.58 o
   0  -3  14       18.79       13.13        2.42 o
   1  -3  14       14.41       14.01        2.44 o
   2  -3  14       11.25       12.54        2.52 o
   3  -3  14       -0.12        0.59        3.31 o
   4  -3  14        9.21        7.87        2.99 o
  -9  -2  14      335.61      359.53        4.66 o
  -8  -2  14        2.69        0.17        4.03 o
  -7  -2  14      134.65      131.40        4.04 o
  -6  -2  14      130.74      132.23        3.98 o
  -5  -2  14       58.78       53.20        2.71 o
  -4  -2  14      237.59      226.91        2.83 o
  -3  -2  14      111.45       97.48        2.75 o
  -2  -2  14      101.73      100.72        2.70 o
  -1  -2  14       22.52       17.69        2.48 o
   0  -2  14      386.49      379.63        2.72 o
   1  -2  14       68.88       67.20        2.38 o
   2  -2  14       14.96       21.21        2.41 o
   3  -2  14       66.62       75.30        2.45 o
  -9  -1  14       28.13       29.72        4.18 o
  -8  -1  14       11.76       20.11        4.03 o
  -7  -1  14      184.91      191.29        4.08 o
  -6  -1  14       16.64       20.88        4.17 o
  -5  -1  14       65.20       63.37        3.80 o
  -4  -1  14        6.54        3.30        2.64 o
  -3  -1  14       62.20       58.63        2.89 o
  -2  -1  14       42.42       44.59        2.41 o
  -1  -1  14       43.91       46.28        2.52 o
   0  -1  14       29.72       31.44        2.40 o
   1  -1  14        3.33        0.01        2.43 o
   2  -1  14       10.67        7.84        2.43 o
   3  -1  14       21.00       20.84        2.50 o
  -9   0  14      286.70      307.75        4.45 o
  -8   0  14        0.42        1.81        8.92 o
  -7   0  14        9.69       16.95        3.91 o
  -6   0  14      551.80      557.24        4.38 o
  -5   0  14       69.70       97.44        1.91 o
  -4   0  14       14.86       11.56        2.95 o
  -3   0  14        5.80        5.69        2.58 o
  -2   0  14       16.46       14.74        2.42 o
  -1   0  14       30.67       26.11        2.33 o
   0   0  14       14.98       15.83        2.34 o
   1   0  14        1.07        1.06        2.32 o
   2   0  14       39.58       36.32        2.52 o
  -9   1  14       38.52       35.20        2.85 o
  -8   1  14        3.18        0.21        4.01 o
  -7   1  14       12.26        7.81        3.49 o
  -6   1  14        3.65       11.33        3.46 o
  -5   1  14       21.85       19.15        3.04 o
  -4   1  14       13.94       10.91        2.77 o
  -3   1  14        5.66        4.86        2.73 o
  -2   1  14      140.11      141.88        2.51 o
  -1   1  14       57.90       52.62        2.31 o
   0   1  14       97.08       87.49        2.47 o
   1   1  14        4.05        5.67        2.48 o
  -9   2  14       -2.42        0.80        2.88 o
  -8   2  14        1.45        5.69        4.10 o
  -7   2  14       37.48       31.17        4.03 o
  -6   2  14       54.46       58.37        3.23 o
  -5   2  14       74.71       70.97        2.82 o
  -4   2  14       36.51       41.45        2.66 o
  -3   2  14        7.77       11.51        2.49 o
  -2   2  14      147.01      134.07        2.95 o
  -1   2  14       15.88       13.05        2.73 o
   0   2  14       61.59       58.30        3.01 o
   1   2  14       13.71       14.06        2.54 o
  -8   3  14       64.00       64.48        3.05 o
  -7   3  14      159.21      166.77        3.29 o
  -6   3  14      172.56      177.81        2.99 o
  -5   3  14       24.74       21.81        2.64 o
  -4   3  14       12.03        7.86        2.56 o
  -3   3  14      298.47      293.32        3.12 o
  -2   3  14       72.59       66.60        2.99 o
  -1   3  14       67.68       57.37        3.07 o
  -8   4  14       10.12        4.16        4.39 o
  -7   4  14       16.48       14.55        2.93 o
  -6   4  14        2.49        1.23        2.72 o
  -5   4  14       24.90       30.67        2.66 o
  -4   4  14       43.16       49.06        2.62 o
  -3   4  14        4.88        4.21        2.89 o
  -2   4  14       10.65       13.23        3.09 o
  -2  -9  15       16.99       16.64        3.79 o
  -1  -9  15       86.74       99.17        3.86 o
   0  -9  15       -0.85        0.73        2.17 o
   1  -9  15      230.67      269.39        4.23 o
  -4  -8  15       20.24       22.56        3.39 o
  -3  -8  15        4.49        1.28        3.39 o
  -2  -8  15       11.52       14.34        3.63 o
  -1  -8  15        6.19        6.46        3.52 o
   0  -8  15        3.62        0.91        4.84 o
   1  -8  15       59.99       62.46        3.08 o
   2  -8  15       69.19       72.34        3.09 o
  -5  -7  15      346.58      368.14        3.69 o
  -4  -7  15      109.13      117.77        3.34 o
  -3  -7  15        1.75        3.00        3.44 o
  -2  -7  15      232.32      242.85        3.41 o
  -1  -7  15      349.16      365.79        3.54 o
   0  -7  15        5.92        3.48        2.94 o
   1  -7  15       31.72       29.34        2.97 o
   2  -7  15       32.12       29.19        2.90 o
   3  -7  15       10.28        3.10        2.91 o
  -6  -6  15       28.80       23.83        3.05 o
  -5  -6  15       61.92       63.48        3.12 o
  -4  -6  15       31.40       28.41        3.05 o
  -3  -6  15       58.42       61.94        3.03 o
  -2  -6  15       36.55       41.76        3.11 o
  -1  -6  15        2.98        0.50        2.95 o
   0  -6  15       57.09       59.19        2.92 o
   1  -6  15       11.42       18.79        2.74 o
   2  -6  15        3.82        1.42        2.63 o
   3  -6  15       34.17       41.68        2.69 o
  -7  -5  15       55.97       70.48        3.12 o
  -6  -5  15      178.81      179.28        3.11 o
  -5  -5  15       41.09       35.84        3.04 o
  -4  -5  15       -2.02        0.03        3.44 o
  -3  -5  15       23.37       25.25        2.93 o
  -2  -5  15      105.22       99.57        3.01 o
  -1  -5  15        6.40        3.98        2.99 o
   0  -5  15        3.12        1.53        2.75 o
   1  -5  15       12.73       10.63        2.64 o
   2  -5  15      145.70      152.77        2.75 o
   3  -5  15        2.31        1.20        2.71 o
  -7  -4  15       -4.49        0.15        4.56 o
  -6  -4  15       -2.16        0.38        2.88 o
  -5  -4  15       63.45       63.49        3.02 o
  -4  -4  15       -3.84        0.03        2.79 o
  -3  -4  15       17.66       15.96        3.03 o
  -2  -4  15       45.41       47.80        2.80 o
  -1  -4  15        5.67        1.09        2.72 o
   0  -4  15       28.71       24.15        2.66 o
   1  -4  15        1.98        0.13        2.46 o
   2  -4  15       90.90       92.65        2.63 o
   3  -4  15        5.74        6.20        2.67 o
  -8  -3  15      284.52      309.90        4.62 o
  -7  -3  15       44.61       44.43        4.15 o
  -6  -3  15      106.52      110.56        4.07 o
  -5  -3  15        3.41        5.67        3.39 o
  -4  -3  15        0.59        0.02        1.80 o
  -3  -3  15        7.19        2.81        2.74 o
  -2  -3  15      103.89      107.09        3.29 o
  -1  -3  15        4.79        4.66        2.75 o
   0  -3  15       29.38       25.31        2.60 o
   1  -3  15        6.29        4.20        2.57 o
   2  -3  15       84.27      100.06        2.64 o
  -8  -2  15       -1.13        0.28        4.22 o
  -7  -2  15        2.47        3.33        4.04 o
  -6  -2  15        8.30        3.54        3.95 o
  -5  -2  15       51.77       47.67        2.82 o
  -4  -2  15       42.91       38.49        2.92 o
  -3  -2  15      326.53      332.42        3.15 o
  -2  -2  15       54.11       51.04        2.84 o
  -1  -2  15       18.32       17.96        2.63 o
   0  -2  15       90.55       85.06        2.45 o
   1  -2  15      142.40      137.75        2.65 o
   2  -2  15        1.45        0.48        3.13 o
  -8  -1  15       12.25        4.13        4.20 o
  -7  -1  15      168.28      182.78        4.24 o
  -6  -1  15        2.79        5.50        3.95 o
  -5  -1  15       -0.06        0.58        3.65 o
  -4  -1  15        7.81        5.36        2.75 o
  -3  -1  15        7.17        8.69        3.52 o
  -2  -1  15       50.23       41.17        2.65 o
  -1  -1  15       43.04       41.69        2.56 o
   0  -1  15      137.61      141.54        2.61 o
   1  -1  15       39.31       42.75        2.53 o
  -8   0  15       11.32       16.07        4.17 o
  -7   0  15       13.30       12.37        4.03 o
  -6   0  15       46.36       48.31        3.99 o
  -5   0  15      337.57      346.76        2.92 o
  -4   0  15        5.08        3.56        3.17 o
  -3   0  15      228.02      225.49        2.90 o
  -2   0  15       31.60       29.07        2.67 o
  -1   0  15        8.72        7.03        2.57 o
   0   0  15       34.03       26.68        2.57 o
   1   0  15       10.01        1.66        2.56 o
  -8   1  15       44.13       41.65        4.28 o
  -7   1  15       11.82       18.17        4.08 o
  -6   1  15      178.80      193.02        2.85 o
  -5   1  15      124.00      132.49        2.66 o
  -4   1  15      364.65      382.23        2.98 o
  -3   1  15      153.14      147.27        2.81 o
  -2   1  15       15.12       13.26        2.52 o
  -1   1  15      156.72      162.23        2.70 o
   0   1  15        2.26        1.60        2.79 o
  -7   2  15        0.89        0.33        1.20 o
  -6   2  15      586.58      595.55        4.27 o
  -5   2  15      117.61      117.42        3.09 o
  -4   2  15      176.98      171.09        3.00 o
  -3   2  15       12.53        6.13        2.96 o
  -2   2  15        5.19        1.83        3.00 o
  -1   2  15        5.17        1.37        5.16 o
  -6   3  15       17.13       20.13        3.18 o
  -5   3  15       13.16       16.25        2.88 o
  -4   3  15        7.27        9.86        2.81 o
  -3   3  15        7.77        4.83        3.10 o
  -1  -8  16       20.43       27.27        5.29 o
  -4  -7  16       25.94       33.65        4.50 o
  -3  -7  16       47.57       63.95        3.40 o
  -2  -7  16        0.53        1.59        4.36 o
  -1  -7  16       22.21       23.29        3.34 o
   0  -7  16       44.84       49.28        3.27 o
   1  -7  16        5.92        6.49        3.00 o
  -5  -6  16       43.86       47.58        3.29 o
  -4  -6  16       42.63       42.00        3.21 o
  -3  -6  16        3.04        0.39        3.25 o
  -2  -6  16       22.83       24.45        3.13 o
  -1  -6  16       22.34       23.26        3.27 o
   0  -6  16       -1.17        0.36        4.16 o
   1  -6  16        0.21        2.19        3.69 o
  -5  -5  16       94.07       97.68        3.37 o
  -4  -5  16       45.77       49.18        3.23 o
  -3  -5  16       61.17       60.57        3.10 o
  -2  -5  16      100.37      102.34        3.13 o
  -1  -5  16       44.79       37.38        3.36 o
   0  -5  16        1.70        0.50        2.99 o
   1  -5  16      103.66      109.05        2.95 o
  -6  -4  16        7.29       10.35        3.03 o
  -5  -4  16        8.02        0.14        2.93 o
  -4  -4  16       39.38       33.23        3.04 o
  -3  -4  16       35.77       35.76        3.04 o
  -2  -4  16       31.49       28.01        3.03 o
  -1  -4  16       17.14       17.02        3.01 o
   0  -4  16       35.49       35.03        2.74 o
   1  -4  16       42.60       43.61        2.91 o
  -6  -3  16       98.46      101.35        4.29 o
  -5  -3  16      255.94      269.18        3.27 o
  -4  -3  16       40.18       47.22        2.75 o
  -3  -3  16        0.57        0.44        3.96 o
  -2  -3  16      246.86      248.54        3.77 o
  -1  -3  16      175.73      188.22        2.97 o
   0  -3  16       17.47       18.39        2.81 o
   1  -3  16       16.93       12.95        2.68 o
  -7  -2  16       79.03       73.70        4.40 o
  -6  -2  16       50.49       47.06        4.22 o
  -5  -2  16       60.76       63.34        2.94 o
  -4  -2  16       10.96        7.54        2.89 o
  -3  -2  16       83.78       84.38        2.95 o
  -2  -2  16        7.12        6.65        3.07 o
  -1  -2  16       22.37       24.66        2.72 o
   0  -2  16       28.50       22.08        2.79 o
  -7  -1  16       44.20       61.82        4.36 o
  -6  -1  16       52.97       59.90        3.01 o
  -5  -1  16       36.30       27.10        2.78 o
  -4  -1  16        9.03        0.11        2.90 o
  -3  -1  16        5.37        1.49        3.30 o
  -2  -1  16       52.69       48.33        2.89 o
  -1  -1  16       10.51        5.11        2.68 o
   0  -1  16        2.63        0.53        3.38 o
  -6   0  16       -4.10        1.71        2.83 o
  -5   0  16        7.74        1.95        2.96 o
  -4   0  16      132.35      131.48        3.06 o
  -3   0  16        2.91        0.05        2.94 o
  -2   0  16       32.59       31.58        2.86 o
  -1   0  16       14.70       14.11        3.53 o
  -6   1  16       -0.97        0.22        1.72 o
  -5   1  16        1.28        8.71        3.05 o
  -4   1  16       87.42       89.39        2.98 o
  -3   1  16        3.11        1.92        2.88 o
  -3  -5  17       18.04       31.52        4.39 o
  -2  -5  17       28.83       32.93        3.13 o
  -4  -4  17       12.96       14.50        3.10 o
  -3  -4  17        7.79        6.43        3.36 o
  -2  -4  17        9.94       14.12        3.08 o
  -4  -3  17       39.44       41.84        3.11 o
  -3  -3  17        1.08        1.22        3.07 o
  -2  -3  17        7.79       11.15        3.07 o
  -4  -2  17        3.10        0.60        3.44 o
  -3  -2  17       14.08        5.38        3.93 o
